# Supplementary material for: Age-related effects on a hierarchical structure of canine cognition
Source: GeroScience. 2024 Mar 21;46(6):5843–74. doi: 10.1007/s11357-024-01123-1 (PMC11493892; doi:10.1007/s11357-024-01123-1)
Supplement: Supplementary file 1 — Supplementary file1 (XLSX 120 KB) [file 11357_2024_1123_MOESM1_ESM.xlsx]

## Sheet: Munka1
Supplementary Information 1
Title: Age-related effects on a hierarchical structure of canine cognition
Journal: GeroScience
Authors: Zsófia Bognár, Borbála Turcsán*, Tamás Faragó, Dóra Szabó, Ivaylo Borislavov Iotchev, Enikő Kubinyi
Affiliation of the corresponding author: MTA-ELTE Lendület “Momentum” Companion Animal Research Group, Department of Ethology, Eötvös Loránd University, Budapest, Hungary
email address of the corresponding author: borbala.turcsan@gmail.com

## Sheet: Behavioral data
	1. Pointing	2. Manipulative persistency					3. Clicker game							4. Problem solving												5. Attention				6. Training for eye contact				7. Memory										Exploration test					Box rustle test
DogID	N of correct choices	Time% look at the Kong	Time% touch the Kong	Time% look at the Kong	Time% touch the Kong	Persistency	N of repeated behaviors	N of novel behaviors	Time% repeated behaviors	Time% passivity	N of obedience tricks	Flexibility	One-trial learning	Latency of finding the food, 1st trial	Latency of finding the food, 2nd trial	Latency of finding the food, 3rd trial	Latency of finding the food, 4th trial	Latency of finding the food, 5th trial	Latency of finding the food, 6th trial	Latency of finding the food, 7th trial	Latency of finding the food, 8th trial	Latency of finding the food, 9th trial	Latency of finding the food, 10th trial	N of correct first choices	Problem-solving success	Latency to look away object	Time% look at the object	Latency to look away human	Attention to Object	Mean eye contact latency	Latency to learn	Sustained eye contact	Associative learning	Latency of finding the food, 1st trial	Latency of finding the food, 2nd trial	Latency of finding the food, 3rd trial	Latency of finding the food, 4th trial	Latency of finding the food, 5th trial	N of correct first choices	Memory	Individual problem solving	Learning	Common factor	Time% activity	Time% activity	Time% proximity to O	N of objects visited	Activity	Search box, 1st
1	3	27	13.5	31.8333	13.8333	-0.9081	2	5	3.9783	57.1429	2	-0.2623	-0.8594	14.4	7.24	8.45	9.38	4.49	9	5.05	4.8	3.89	7.67	4	0.0676	2	3	1	0.9112	8.40667	126.1	1.5	0.0109	4	10	7	26	16	1	-1.262	-0.95094	-0.527873	-0.739407	3	2	2	2	0.1752	1
2	4	29.1667	20.1667	12.3333	11.3333	-0.9937	6	6	14.3333	33	1	-0.6314	-0.5639	4.06	2.75	2.69	10.38	3.4	3.01	6.1	4.2	5.29	4.77	0	0.4259	1	1	2	-0.7159	14.32	300	0	-1.1526	5	5	3	6	2	2	-0.0402	-0.202428	-0.999857	-0.601142	2	3	2	3	0.5299	3
3	6	99.3333	97.3333	99.8333	98.1667	1.5547	1	3	0.166667	77.8333	0	0.3213	-1.0773	11.5	10.11	4.09	14.05	4.65	7.19	6.56	6.16	6.91	5.31	0	0.0495	0	0	2	-1.782	60	300	0	-2.2648	2	3	3	2	2	5	0.6075	0.895553	-1.94562	-0.525036	3	2	2	2	0.1752	1
4	NA	5.83333	3	9.8	5.6	-1.4059	1	1	29	85.1667	1	1.1982	-0.5877	10.8	30	30	5	2.6	30	NA	NA	NA	NA	NA	NA	0	0	0	-1.782	7.52667	112.9	3.5	0.6411	4	4	6	10	3	4	0.096	-0.701778	-0.00388894	-0.352834	0	1	1	0	-1.6038	1
5	3	31.5	24.6667	26.5	17	-0.789	5	5	8	54	5	-0.2484	-0.4846	28.33	12.7	7.63	12.58	5.91	7.75	17.2	8.76	6.74	13.2	2	-0.5338	3	3	1	1.4164	5.35333	80.3	2	0.3833	2	12	2	2	5	3	0.02	-0.517549	-0.0851725	-0.301361	1	1	1	2	-0.8413	1
6	2	17.3333	12.5	19.6667	17	-1.0688	1	4	14.31	76.21	2	0.3428	-0.7528	3.39	2	2.33	5.1	2.11	11.89	2.58	2.75	6.18	3.83	5	0.4913	1	2	1	-0.1549	5.04667	75.7	1.5	0.2656	8	4	3	2	3	4	0.2355	-0.060722	-0.318099	-0.189411	3	2	2	2	0.1752	3
7	2	13	5.33333	66.3333	50.6667	-0.5831	6	3	39.93	60.07	6	0.6564	0.1005	4.28	5.41	6.51	6.54	8.2	10.62	7.8	7.11	11.17	5.53	2	0.0676	1	1	3	-0.7159	5.33333	80	1	0.103	3.4	3.2	4	3.4	30	4	-0.4776	-0.43217	0.120487	-0.155841	3	3	3	1	0.4835	3
8	3	10.8333	6.66667	7.66667	2.5	-1.3684	6	4	64.3333	71.5	6	1.0256	0.4676	10.38	3.34	4.85	6.05	2.89	5.23	6.03	5.34	2.61	4.53	5	0.3672	0	1	0	-1.2211	5.25333	78.8	1.5	0.25	1	30	2	2	15	3	-0.7447	-0.724423	0.431428	-0.146498	3	2	2	2	0.1752	3
9	5	59.1667	55.1667	64.1667	57	0.281	5	5	15.5	48.3333	1	-0.2195	-0.5952	7.45	4.9	6.29	26.05	20.16	8.69	10.06	9.28	7.41	12.08	2	-0.4242	3	3	3	1.4164	10.2867	154.3	3.5	0.4318	3	3	3	4	15	4	0.0032	-0.0864195	-0.126507	-0.106463	1	2	2	3	0.0114	3
10	3	96.5	93.1667	99.8333	94.8333	1.4701	13	5	16.5	31.5	1	-0.4538	-0.189	30	12.63	14.33	14.49	2.003	6.32	4.38	4.03	3.69	3.1	2	-0.187	1	1	2	-0.7159	15.0133	300	0	-1.1694	1	5	2	3	2	3	0.3088	0.608652	-0.77646	-0.0839042	2	3	2	3	0.5299	3
11	5	48.1667	23.1667	33.1667	19	-0.5927	7	4	10	64.3333	0	0.102	-0.636	6.2	5.4	6.2	8.2	4.4	4	13	6	3.12	7.7	4	0.1876	1	2	2	-0.1549	5.99333	89.9	2	0.3347	3	3	3	2	3	5	0.548	0.139727	-0.206587	-0.03343	3	2	2	2	0.1752	3
12	2	44.6667	37	52.1667	68.6667	-0.0088	7	4	53.8333	76.5	7	0.9417	0.4144	3.6	3.95	8	5.53	3.4	8.06	7.5	6.55	11.4	12.05	3	0.0919	2	2	2	0.3502	7.83333	117.5	3	0.477	11	7	30	9	4	1	-1.2206	-0.590034	0.526277	-0.0318783	NA	3	3	3	1.0038	2
13	5	58.1667	24.1667	92.3497	84.3352	0.4075	3	3	3.27553	78.9981	1	0.3854	-0.8769	5.5	4	3.73	2.3	11.73	10.1	5.05	5.33	4	3.5	3	0.3127	2	3	1	0.9112	5.77333	86.6	1.5	0.2105	2	1	2	2	1	5	0.7177	0.647151	-0.426251	0.11045	2	3	3	3	0.8099	1
14	NA	63.6667	55.8333	95.6667	81.3333	0.7328	6	5	4.37063	57.5175	6	-0.2509	-0.4345	7.4	4.15	9.59	6.97	9.3	13.17	14.69	3.51	7.61	5.22	0	-0.036	0	0	0	-1.782	3.4	51	2	0.5314	3	1	1	6	2	4	0.4548	0.479376	0.0294451	0.254411	3	2	3	2	0.4552	0
15	4	57.6667	50.3333	88.3333	84.6667	0.6022	14	2	61.1667	58.8333	8	1.1248	0.9228	6.15	9.41	16.1	1.93	2.38	1.73	3.52	3.79	3.12	4.15	4	0.3193	0	2	2	-0.6601	8.82	300	0	-1.0187	2	3	3	2	6	4	0.349	0.533406	-0.000609285	0.266398	2	3	2	3	0.5299	2
16	4	19	11.3333	97.6667	91.6667	0.0456	10	8	14.8333	54.5	8	-0.6398	0.0302	3.8	2.4	2.49	3.15	11.35	8.02	2.3	14.25	6.25	3.27	3	0.277	1	2	1	-0.1549	5.62	84.3	1	0.0813	2	1	2	2	2	5	0.6876	0.483714	0.0645486	0.274131	3	2	1	2	-0.1048	1
17	5	41.6667	28.6667	99.8333	90.1667	0.3992	3	3	21.1667	85.6667	3	0.7533	-0.496	3.51	4.37	2.3	2.15	3.42	2.23	2.11	9.69	5.98	5.1	5	0.485	1	3	0	0.406	4.60667	69.1	3.5	0.8625	2	6	2	14	1	3	0.0328	0.370537	0.177816	0.274177	0	3	2	2	-0.1783	3
18	2	65	56	99.5	90.1667	0.8373	9	5	4.16667	73.5	1	-0.0171	-0.5702	4.06	2.91	2.38	6.92	3.7	3.86	1.62	2.15	1.7	2.78	4	0.6214	3	3	3	1.4164	3.26667	49	2.5	0.6824	3	2	2	5	8	2	-0.032	0.557654	0.0302372	0.293946	3	3	2	3	0.748	0
19	3	85.6667	70.5	90.3333	84	1.0316	6	5	40.3333	44	5	0.0899	0.0507	6.69	4.99	7.83	3.99	3.9	3.42	3.46	4.31	10.85	15.8	2	0.1463	2	2	3	0.3502	5.54667	83.2	2	0.3686	3	2	2	5	9	3	0.0759	0.475511	0.239214	0.357362	1	2	1	3	-0.2686	2
20	4	73	49.8333	79.1667	79.3333	0.626	2	4	46.8333	71.8333	3	0.7673	-0.1588	10.07	2.41	2.53	3.79	4.58	2.25	5.49	7.14	3.85	3.98	3	0.4288	1	3	1	0.406	6.76	101.4	1.5	0.1357	1	2	2	2	2	5	0.6896	0.76377	-0.0221792	0.370795	1	1	0	0	-1.6658	3
21	6	87.1186	68.4746	37.8333	23	0.2031	1	4	46.0405	61.8785	3	0.6079	-0.2196	18.56	6.21	4.7	3.58	4.56	3.1	5.72	6.21	4.99	3.94	0	0.2314	2	2	3	0.3502	3.11333	46.7	5	1.3984	2	7	3	3	8	4	0.1566	0.250694	0.651563	0.451128	1	3	3	2	0.3197	NA
22	4	26.1667	17	30.5	21.6667	-0.8391	13	6	39.3333	48.8333	9	-0.0207	0.6013	2.35	1.85	1.9	2.65	5.65	3.5	4.2	3.35	2.9	5.95	5	0.5779	3	3	1	1.4164	3.58	53.7	2.5	0.6586	3	2	3	2	2	5	0.6055	0.249931	0.744759	0.497345	3	2	2	2	0.1752	3
23	6	81.3333	77.8333	57.3333	51.3333	0.58	4	5	60.7706	71.4536	4	0.8041	0.2045	7.42	2.99	2.27	2.15	4.15	4.09	7.84	3.27	8.99	3.4	0	0.4183	3	3	0	1.4164	3.77333	56.6	3	0.7848	8	2	1	4	1	3	0.2177	0.501765	0.569356	0.53556	0	2	2	3	-0.2066	3
24	3	31.8333	18.3333	32.6667	17.6667	-0.7905	26	8	37.5	28.5	22	-0.684	1.9353	2.44	2.31	5.26	5.79	4.75	6.73	11.6	11.17	5.83	4.84	4	0.2286	0	2	0	-0.6601	2.08667	31.3	1	0.3492	3	4	2	8	3	2	-0.0042	-0.196186	1.39935	0.601584	3	3	2	3	0.748	2
25	3	69.8333	63.3333	72.1667	70.5	0.6004	7	3	77	80	7	1.5093	0.7629	7.34	5.12	4.38	6.27	10.49	5.87	10.48	6.19	3.85	4.23	6	0.1944	2	2	1	0.3502	4.85333	72.8	1.5	0.2803	2	2	3	3	3	5	0.5821	0.596814	0.632017	0.614416	2	3	2	3	0.5299	2
26	6	72.3333	68.6667	99.8333	93.5	1.0373	4	4	27.3333	80.8333	6	0.6073	-0.1868	2.5	2.2	2.3	6.24	2.05	2.06	5.5	3.4	3.08	2.75	6	0.6141	2	2	3	0.3502	2.03333	30.5	2.5	0.7759	1	2	2	2	1	5	0.7198	1.01089	0.321137	0.666015	3	3	2	3	0.748	3
27	3	45.8333	32.5	96.8333	96.1667	0.4893	18	6	13.8333	41.6667	20	-0.5106	1.0764	7.75	2.61	2.58	3.07	2.15	2.65	5.66	5.59	5.72	2.88	1	0.4979	1	2	0	-0.1549	4.25333	63.8	2	0.4667	2	4	4	7	2	2	0.0274	0.406491	0.931862	0.669177	2	3	2	3	0.5299	3
28	5	80.8333	77.1667	99.8333	90.6667	1.165	18	9	22.6667	28.1667	16	-1.0793	0.9859	3.21	2.26	2.71	2.56	2.12	2.1	4.01	2.36	2.05	3.45	7	0.6783	0	1	0	-1.2211	4.48667	67.3	0.5	0.0263	2	2	2	2	2	5	0.6602	1.0554	0.627487	0.841442	2	3	2	2	0.2577	3
29	3	69.1667	57.5	56.6667	30.1667	0.1418	8	2	78.1667	89.5	10	1.8349	0.9969	3.65	2.64	2.59	1.54	1.93	1.72	10.38	6.81	3.22	2.25	3	0.5449	2	3	2	0.9112	2.2	33	4	1.1859	2	2	4	3	1	3	0.341	0.459709	1.28773	0.87372	3	2	3	3	0.7274	1
30	3	89.1667	68.5	97.8333	94.6667	1.1765	9	4	64.6667	81	11	1.1714	0.8985	4.95	3.15	8.19	4.87	2.75	2.39	9.65	5.43	4.72	2.95	4	0.3777	2	3	0	0.9112	3.38667	50.8	2	0.5324	2	2	2	2	2	5	0.6602	0.927871	0.858353	0.893112	2	3	2	2	0.2577	1
31	3	59	33.8333	75.1667	64.5	0.2298	21	8	82.98	84.96	23	0.8367	2.4309	11.52	3.45	4.1	2.21	5.72	2.52	5.13	1.95	8.2	4.51	6	0.3805	2	3	2	0.9112	2.55333	38.3	1	0.3138	1	2	2	5	2	4	0.4836	0.492495	1.68739	1.08994	2	3	3	3	0.8099	2
32	4	94.1667	93.3333	95.1667	92.3333	1.3988	21	6	44.6667	50.8333	13	0.0891	1.296	2.31	2.51	2.43	4.83	6.16	5.73	5.02	4.67	8.66	3.28	3	0.4316	1	2	3	-0.1549	2.48	37.2	3	0.8829	2	2	2	2	6	4	0.4017	0.901065	1.30286	1.10196	3	2	2	2	0.1752	1
33	4	54.8333	45.6667	59.8333	56	0.1216	8	6	28.8333	50.6667	3	-0.1516	-0.1362	6.39	2.82	2.67	2.93	2.55	3.46	5.59	5.05	5.73	5.23	0	0.4718	2	2	2	0.3502	5.11333	76.7	2.5	0.5424	3	3	2	8	2	4	0.3294	0.414345	0.220959	0.317652	0	1	1	2	-1.0594	2
34	3	50.5	17.1667	22.1667	5.66667	-0.8007	10	7	23	49	12	-0.4312	0.3764	3.54	2.87	4.08	16.1	2.05	1.96	9.63	11.26	4.02	2.42	0	0.2825	0	1	0	-1.2211	2.08	31.2	1.5	0.4906	1	2	6	2	2	4	0.4504	0.0554189	0.51036	0.28289	3	2	3	2	0.4552	3
35	3	82.3333	78.8333	89	84.3333	1.0671	2	5	3.16	56.07	2	-0.2905	-0.8717	6.48	10.9	5.89	5.45	6.46	15.08	7.61	7.23	5.15	11.47	1	-0.0341	1	1	1	-0.7159	60	300	0	-2.2648	16	30	6	30	9	1	-2.0171	-0.657377	-1.81785	-1.23761	3	1	1	1	-0.6775	3
36	5	15.8333	6.5	51.5	36.5	-0.7591	10	6	11.6667	52.1667	4	-0.3876	-0.2409	15.6	30	3.75	5.95	6.54	5.52	30	3.33	24.1	4.95	1	-0.6674	2	2	0	0.3502	5.56667	83.5	2.5	0.508	6	2	4	9	4	4	0.135	-0.506543	0.136569	-0.184987	2	2	2	2	-0.0428	3
37	6	95.8333	94.5	99.8333	98.6667	1.5032	11	7	5.5	30.8333	0	-0.9637	-0.5082	2.34	2.38	2.21	2.48	10.32	6.99	7.95	4.8	4.12	4.68	1	0.398	3	3	1	1.4164	3.87333	58.1	3.5	0.9181	2	2	2	2	2	5	0.6602	1.05631	0.20161	0.628961	3	3	3	3	1.028	0
38	NA	NA	NA	NA	NA	NA	13	7	17.3333	5	2	-1.1684	-0.1207	8.05	30	17.32	3.66	6.4	8.82	12.93	5.04	8.49	6.54	4	-0.3904	1	1	0	-0.7159	16.0533	300	0	-1.1948	4	7	30	30	15	2	-1.6841	-1.54853	-0.748234	-1.14838	1	2	1	1	-0.813	2
39	NA	4.83333	4.83333	8	6.16667	-1.4081	3	5	5	35.8333	1	-0.5627	-0.8509	30	30	5.04	18.03	11.5	3.8	8.36	8.64	8.5	8.18	3	-0.6618	0	0	1	-1.782	15.67	300	0	-1.1854	30	17	15	30	11	1	-2.3608	-2.01383	-1.19677	-1.6053	0	0	0	0	-2.1843	1
40	3	26.1667	10.3333	60.3333	52.8333	-0.4537	4	2	17.1667	84.8333	2	0.848	-0.5632	23	5.97	6.15	3.86	3.61	4.51	3.66	5.63	3.61	4.19	0	0.2025	1	1	0	-0.7159	6.15333	92.3	3	0.6044	6	6	30	30	7	0	-1.7506	-0.974542	-0.00937816	-0.49196	3	3	3	3	1.028	3
41	5	60	39.3333	98	94.3333	0.6679	9	6	13.1667	50	3	-0.3971	-0.3231	4.53	2.81	2.74	3.88	2.72	2.89	10.45	7.76	7.22	4.86	4	0.3702	1	2	0	-0.1549	6.66667	100	4	0.8472	2	3	3	3	2	5	0.5849	0.699992	0.276671	0.488331	1	1	1	2	-0.8413	3
42	3	34.1667	29.8333	25.1667	17.6667	-0.7261	8	7	15.8333	43.1667	7	-0.6255	-0.1084	4.12	8.01	4.38	6.57	4.52	27.27	13.86	10.46	8.63	12.46	1	-0.2643	0	1	2	-1.2211	6.37333	95.6	2.5	0.4468	3	30	23	30	4	2	-1.776	-1.29185	0.184409	-0.553721	1	3	2	3	0.3119	2
43	5	71.6667	61.6667	92.8333	98.3333	0.9535	16	8	42.8333	45	19	-0.3593	1.3591	3.66	2.56	2.62	4.12	1.9	1.84	4.99	1.7	1.71	4.06	2	0.6504	3	3	1	1.4164	4.24667	63.7	2	0.4672	1	6	1	2	1	4	0.4975	0.882828	1.10779	0.995309	1	3	2	2	0.0397	3
44	2	77.5	53.5	52.6667	39	0.2133	6	7	22.3333	63.6667	6	-0.224	-0.1643	30	6.85	4.81	26.97	30	30	30	14.47	6.42	15.78	0	-1.4611	2	1	3	-0.2107	2.37333	35.6	3.5	1.0319	4	13	4	11	30	2	-1.2119	-1.1851	0.479401	-0.352851	2	2	1	3	-0.0506	2
45	6	66.6667	58.8333	93.6	86.4	0.8058	24	6	37.1269	27.7985	15	-0.3656	1.441	2.46	2.54	2.76	2.09	2.03	2.81	8.12	2.2	1.92	3.45	5	0.6317	1	1	2	-0.7159	5.66667	85	1	0.0777	1	4	9	2	2	3	0.1818	0.659644	0.939207	0.799425	3	3	3	3	1.028	3
46	3	48.8333	40.5	87.5	74.8333	0.3636	13	4	18.5	9.5	1	-0.5825	-0.159	10.32	3.22	3.59	6.99	4.45	2.16	4.18	3.08	6.68	3.21	0	0.4085	1	2	2	-0.1549	60	300	0	-2.2648	11	2	17	2	10	2	-0.639	-0.018427	-1.37498	-0.696704	1	3	3	3	0.5919	3
47	5	32.6667	25.5	97.1667	94.8333	0.3066	10	6	11.5	57.3333	6	-0.3136	-0.1317	3.1	3.1	3.44	4.25	2.57	2.52	11.73	3.29	4.74	4.01	0	0.4672	1	1	0	-0.7159	10.8267	162.4	1.5	-0.1726	11	2	13	2	2	3	-0.1588	0.231191	-0.179107	0.0260419	2	1	1	1	-0.8955	3
48	5	53.8333	25.6667	78	57.5	0.085	3	6	18.9744	36.5812	3	-0.5086	-0.529	7.36	8.69	4.81	8.16	22.34	NA	8.68	4.85	6.26	5.04	2	-0.0728	2	2	2	0.3502	6.2	93	2	0.3191	3	3	9	9	9	2	-0.3572	-0.187796	-0.148923	-0.16836	2	2	2	2	-0.0428	3
49	4	39.1667	26	32	20	-0.6484	7	6	22.1667	51.1667	7	-0.2444	-0.062	3.72	4.57	4.11	7.76	4.25	12.45	6.2	8.36	4.96	5.03	2	0.238	0	1	1	-1.2211	5.27333	79.1	2	0.3893	2	2	2	7	6	3	0.1503	-0.0612914	0.180851	0.0597796	2	2	2	2	-0.0428	3
50	1	23.6667	9.16667	45.5	34	-0.7298	3	5	3.5	64.1667	5	-0.1654	-0.6501	4.74	4.33	3.81	10.6	3.57	2.85	24.68	3.7	3.56	28.33	5	-0.1725	2	1	2	-0.2107	4.08	61.2	1.5	0.3389	3	6	1	1	6	3	0.1727	-0.259648	-0.21298	-0.236314	3	3	3	3	1.028	1
51	0	4.83333	0	NA	NA	NA	1	4	0.666667	37.3333	2	-0.4384	-0.9581	5.06	5.79	5.17	7.79	6.77	10.12	10.14	6.57	9.41	8.87	3	0.0377	1	2	3	-0.1549	46.5667	300	0	-1.9377	3	4	8	3	3	4	0.2335	0.199114	-1.68723	-0.74406	0	2	2	2	-0.4788	2
52	1	66.6667	56.5	84.8333	79.8333	0.6739	13	9	11.6667	21.3333	11	-1.3461	0.2967	8.44	2.97	2.56	2.97	5.27	2.79	9.52	3.82	3.29	3.24	3	0.4464	2	3	3	0.9112	3.27333	49.1	3.5	0.9636	4	2	8	6	2	2	-0.0551	0.40937	0.727406	0.568388	NA	3	2	3	0.6305	3
53	4	19.3333	7.5	21	1.5	-1.1952	0	0	0	100	0	1.1489	-1.1287	5.2	4.66	4.28	4.59	3.71	4.26	9.59	14.3	5.22	9.18	2	0.1663	1	2	1	-0.1549	11.9	300	0	-1.0936	8	3	2	9	6	2	-0.2369	-0.490259	-1.31763	-0.903944	2	2	1	2	-0.3228	3
54	3	53.5	46.8333	70.1667	57.5	0.2073	8	5	4.49827	7.61246	1	-0.9883	-0.6141	10.42	3.42	3.19	9.21	6.2	3.11	3.46	3.45	3.82	5.23	1	0.3668	0	1	0	-1.2211	21.12	300	0	-1.3181	4	6	17	2	28	1	-1.2229	-0.391532	-1.12434	-0.757935	3	3	2	3	0.748	3
55	3	39	29.5	82	77	0.1571	2	8	1.83333	67.3333	1	-0.6453	-0.9475	3.67	3.32	3.22	30	3.06	2.61	5.05	8.24	2.67	4.52	4	0.1961	0	0	3	-1.782	28.6556	300	0	-1.5016	2	2	2	6	2	4	0.4315	0.358529	-1.43491	-0.538192	1	2	1	1	-0.813	2
56	3	74.8333	66.1667	56.8333	51.5	0.4196	15	6	15.1667	52.8333	11	-0.3251	0.4472	3.81	2.32	2.26	2.66	2.01	2.73	4.19	3.89	3.41	2.76	3	0.6372	3	3	0	1.4164	6.75333	101.3	2	0.2771	6	3	2	13	6	2	-0.2687	0.291071	0.434025	0.362548	0	2	1	1	-1.031	2
57	5	68.3333	60.1667	99.8333	99.8333	0.9739	0	2	0	87.6667	1	0.6317	-1.0728	5.01	2.16	2.23	2.56	2.3	2.12	4.95	3.21	4.35	4.99	1	0.5834	1	2	1	-0.1549	39.6857	300	0	-1.7702	2	2	3	2	2	5	0.6349	0.930984	-1.66414	-0.36658	1	3	3	3	0.5919	3
58	5	20.3333	12.8333	14.1667	9.66667	-1.1327	10	6	11.6667	34.6667	1	-0.6469	-0.4084	5.9	6.55	5.44	30	30	30	28.73	6.72	11.98	28.16	1	-1.3429	1	1	1	-0.7159	15.2933	300	0	-1.1763	30	2	3	24	3	3	-0.9936	-1.5147	-0.916624	-1.21566	2	3	3	3	0.8099	0
59	3	2	0	5.5	1.66667	-1.5253	1	3	2.33333	76	2	0.3268	-0.933	6.57	30	4.53	30	30	30	30	30	12.81	5.53	0	-1.6566	2	2	0	0.3502	60	300	0	-2.2648	7	3	4	3	9	3	-0.0744	-1.32744	-1.85596	-1.5917	0	1	0	0	-1.8838	1
60	2	86.8333	86.8333	99.8333	99.8333	1.3664	22	6	41.6667	38.3333	18	-0.1412	1.579	6.9	3.7	3.06	7.2	5.22	3.42	7.72	3.58	7.53	4.63	2	0.3391	1	2	2	-0.1549	9.76	146.4	2.5	0.19	2	5	3	14	2	4	0.1428	0.716685	1.08827	0.902476	2	3	1	2	-0.0223	0
61	3	17.1667	6.83333	10.6667	1	-1.3	9	7	8.33333	35.6667	1	-0.8494	-0.5075	8.3	9.95	8.84	30	7.86	30	17.13	17.85	30	17.14	4	-1.2709	1	2	0	-0.1549	18.7917	300	0	-1.2614	5	4	4	30	10	3	-0.6851	-1.38714	-1.02616	-1.20665	0	1	0	1	-1.6116	2
62	3	8.16667	2.33333	5	3.66667	-1.4406	8	3	31.5	31.5	0	0.1063	-0.2637	30	30	30	30	6.84	7.62	12.69	30	30	30	2	-2.1284	0	0	1	-1.782	43.4	300	0	-1.8606	NA	NA	NA	NA	NA	NA	NA	-2.19798	-1.2123	-1.70514	3	3	3	2	0.7557	2
63	3	10.8333	6	13	5.16667	-1.3157	2	1	75.6667	90	3	1.9719	0.275	30	30	30	30	30	30	30	30	30	9.32	0	-2.6257	2	3	1	0.9112	9.20667	138.1	0.5	-0.3316	2	5	2	5	2	3	0.234	-1.51834	-0.0159493	-0.767144	2	2	2	2	-0.0428	2
64	3	73.6667	69.3333	66.5	65.1667	0.6059	5	6	11.65	56.41	6	-0.325	-0.3739	6.35	2.81	2.89	6.9	4.93	4.48	3.49	5.45	5.53	3.14	0	0.4344	3	3	1	1.4164	4.00667	60.1	1.5	0.3445	3	2	2	9	5	4	0.2437	0.53154	-0.0381929	0.246673	1	3	3	2	0.3197	3
65	3	13.5	7.66667	21.5	15.1667	-1.1437	2	6	1.5	45.5	1	-0.6393	-0.9525	30	30	30	30	30	30	30	30	30	30	0	-2.9226	0	2	2	-0.6601	30.8125	300	0	-1.5541	14	20	30	4	9	3	-1.4261	-2.43173	-1.46762	-1.94967	1	1	0	1	-1.3935	NA
66	1	56.2222	49.7778	9.33333	4.66667	-0.5706	5	5	4.30108	64.1577	3	-0.1535	-0.652	12.71	18.95	30	24.41	30	30	30	30	30	6.3	0	-2.1668	3	3	0	1.4164	6.03333	90.5	3	0.6135	4	18	16	3	5	3	-0.5799	-1.45926	-0.0594407	-0.759353	1	0	0	0	-1.9663	3
67	5	64	50.8333	72.7758	39.3238	0.2235	9	5	14.3333	20.5	8	-0.6494	-0.0262	3.13	5.3	3.62	4.65	4.8	2.6	4.65	5.1	4.9	3.75	1	0.4705	2	2	3	0.3502	7.50667	112.6	1.5	0.0791	2	2	2	2	5	4	0.4318	0.503251	0.0282689	0.26576	3	2	2	2	0.1752	3
68	4	10.6667	3	7.66667	2.33333	-1.4028	20	4	18.8333	9.66667	0	-0.575	0.1324	6.5	6.33	2.97	10.4	6.3	5.15	3.62	3.1	2.65	4.8	3	0.3677	3	3	2	1.4164	60	300	0	-2.2648	2	2	2	4	2	4	0.4769	-0.114135	-1.19391	-0.654025	2	3	2	3	0.5299	3
69	4	84.3333	83	94.3333	93.1667	1.2231	3	3	57.32	0	2	0.028	-0.008	16.46	3.33	2.62	3.66	3.8	30	7.52	8.63	8.18	4.25	2	-0.0845	3	3	3	1.4164	6.2	93	2.5	0.46	3	11	2	4	5	4	0.1106	0.462153	0.254234	0.358193	0	2	1	3	-0.4866	1
70	3	42	31.1667	58.1667	52.6667	-0.1522	4	3	58.8333	81.6667	5	1.2607	0.2312	5.85	1.69	1.94	3.18	3.37	2.96	5.23	4.66	5.15	2.56	3	0.5524	1	2	1	-0.1549	3.30667	49.6	2.5	0.6793	3	1	2	3	3	2	0.1913	0.279049	0.526502	0.402776	3	0	0	0	-1.5302	2
71	2	87.3333	82.5	98.1667	95.1667	1.2877	33	8	46.1667	52.5	22	-0.1981	2.4079	5.99	3.81	3.63	3.68	2.65	2.28	4.99	4.15	4.22	3.53	1	0.5193	2	1	1	-0.2107	2.81333	42.2	1.5	0.435	15	2	2	2	2	4	0.1398	0.765375	1.74137	1.25337	0	3	2	3	0.0939	2
72	2	49.8328	48.8294	31.3333	32.3333	-0.2745	7	6	45.1613	67.9117	5	0.3496	0.1722	2.65	2.07	2.63	3.95	5.59	3.17	15.36	7.1	4.44	4.49	5	0.3515	1	1	3	-0.7159	3.66667	55	1.5	0.3703	2	2	1	11	2	4	0.3435	0.223788	0.315668	0.269728	0	1	1	2	-1.0594	NA
73	5	9.5	4.16667	99.8333	88.1667	-0.1084	8	3	6	41.6667	0	-0.1267	-0.6473	30	5.37	8.05	30	3.84	6.38	9.33	11.29	7.56	6.5	0	-0.4734	2	3	3	0.9112	14.7467	300	0	-1.163	2	3	2	2	5	4	0.4044	-0.0459593	-1.05756	-0.55176	2	3	1	3	0.25	3
74	5	58.1667	46.8333	94.5	88.5	0.6493	8	3	4	36.8333	2	-0.2284	-0.5657	3.3	3.02	2.79	4.93	4.58	3.66	13.45	3.96	4.05	4.72	1	0.3957	2	3	3	0.9112	42.3	300	0	-1.8338	2	2	2	2	3	5	0.6301	0.727404	-1.38488	-0.328738	0	2	2	3	-0.2066	3
75	3	35.1667	21.3333	20.3333	8.5	-0.8921	7	7	11.3333	30.6667	5	-0.8784	-0.3367	6.61	3.47	3.39	4.14	11.07	7.29	7.23	5.96	4.32	9.1	1	0.2089	1	2	0	-0.1549	9.04	135.6	1.5	-0.0372	2	2	7	9	11	2	-0.3101	-0.397972	-0.230166	-0.314069	3	3	2	3	0.748	3
76	3	83.5	81.6667	60.5	57.1667	0.6971	3	9	3.16667	28.5	2	-1.3678	-0.8227	6.84	3.33	3.31	14.6	4.59	3.59	4.85	4.26	4.44	3.17	0	0.3544	3	3	3	1.4164	5.38667	80.8	1.5	0.2399	2	19	2	6	5	2	-0.4004	0.201565	-0.376042	-0.0872382	1	NA	NA	NA	NA	3
77	3	8.83333	3.66667	19.6667	8.83333	-1.2778	5	6	15.47	58.9	4	-0.2306	-0.4281	30	3.59	2.46	18.21	4.47	5.18	5.19	4.01	2.65	5.61	4	0.0126	1	2	0	-0.1549	3.17333	47.6	1.5	0.4077	2	13	2	3	3	4	0.1682	-0.381369	-0.0362841	-0.208827	1	2	1	3	-0.2686	2
78	1	3.83333	2.33333	3.16667	1.33333	-1.5087	28	6	31	25	13	-0.4992	1.4326	22.01	6.71	6.29	11.35	12.27	7.44	3.1	3.89	3.05	5.47	4	-0.0124	0	1	1	-1.2211	5.54667	83.2	1	0.0868	23	30	4	4	4	3	-1.1564	-1.15204	0.939165	-0.106437	3	3	2	3	0.748	3
79	2	30	15.8333	11.5	1.5	-1.1002	5	4	36.27	0	0	-0.4559	-0.3386	4.85	3.24	2.62	30	30	30	30	30	8.9	19.86	1	-1.4174	2	3	3	0.9112	11.4867	172.3	1.5	-0.2227	30	6	14	12	9	0	-1.7041	-1.89766	-0.33587	-1.11677	1	2	2	2	-0.2608	3
80	4	99.8333	98.5	87.3333	75.6667	1.3162	5	7	3.66667	52.6667	4	-0.6678	-0.6057	7.85	4.18	4.08	15.04	3.11	2.79	7.1	6.77	8.51	4.6	1	0.2013	2	2	2	0.3502	6.89333	103.4	2	0.2665	2	2	2	2	2	5	0.6602	0.901658	-0.226189	0.337734	1	3	3	3	0.5919	1
81	4	21.1667	11.5	13.5	5	-1.1752	7	5	23.1667	46	3	-0.1387	-0.2704	20.63	30	9.96	30	30	30	30	30	30	30	1	-2.5059	0	2	0	-0.6601	8.54	128.1	1.5	0.0008	4	2	19	10	5	3	-0.3763	-1.72552	-0.167588	-0.946551	1	2	1	2	-0.5408	2
82	5	77	69.8333	97.1667	92.5	1.0613	5	4	5.5	72.8333	6	0.1603	-0.4664	6.58	2.98	3.3	5.34	6.55	4.47	6.79	3.21	2.56	3.3	5	0.4474	3	2	3	0.8554	3.69333	55.4	3	0.7909	7	2	2	2	2	4	0.3751	0.770892	0.155866	0.463379	3	3	2	3	0.748	3
83	6	68.1667	54.6667	91.1667	80.8333	0.7252	2	4	2	62.56	1	-0.0446	-0.945	4.52	2.4	2.53	7.05	3.06	3.25	12.32	6.45	6.2	2.95	4	0.3685	2	3	2	0.9112	3.33333	50	1	0.2547	2	2	2	2	4	5	0.6	0.727917	-0.443685	0.142116	1	3	3	3	0.5919	2
84	3	71.3333	77.8333	87.1667	70.5	0.8501	20	5	23.1667	41	19	-0.2128	1.2588	5.55	2.73	2.36	5.2	6.61	2.35	5.42	3.35	4.62	2.75	1	0.4973	1	1	0	-0.7159	3.84667	57.7	1	0.2158	2	2	2	4	4	3	0.2786	0.66627	0.903769	0.785019	3	3	2	3	0.748	3
85	3	40.3333	27.5	28.8333	10.3333	-0.7175	4	4	26.2032	57.5758	6	0.2457	-0.2038	6.59	10.52	5.25	8.55	3.14	2.82	4.77	4.64	3.6	7.98	2	0.2742	1	2	1	-0.1549	7.07333	106.1	2.5	0.3937	3	25	2	2	15	3	-0.6666	-0.487134	0.0952207	-0.195956	1	2	2	2	-0.2608	3
86	3	51.5	45.5	84.1667	76.3333	0.4162	8	5	52.3333	67.1667	6	0.6137	0.3849	7.19	2.72	2.41	6.25	2.36	1.82	7.48	5.23	7.69	4.43	3	0.4066	3	3	1	1.4164	4.25333	63.8	2	0.4667	13	6	2	1	13	3	-0.3576	0.143389	0.502121	0.322755	3	3	2	2	0.4758	2
87	5	65.3333	54.6667	83.8333	68.5	0.5582	6	3	56.74	66.06	5	0.998	0.2975	3.6	4.53	3.3	6.73	6.7	5.75	10.9	3.15	3.9	6.4	3	0.3144	2	2	3	0.3502	5.38667	80.8	1.5	0.2399	2	3	3	3	3	5	0.5548	0.619992	0.32004	0.470016	2	1	2	2	-0.3433	3
88	2	84	72.1667	99.8333	96.1667	1.1886	23	8	24.8333	34.8333	21	-0.7808	1.5422	3.05	2.43	2.26	2.27	1.94	2.38	3.9	3.4	3.18	2.93	4	0.666	1	3	2	0.406	2.82	42.3	1	0.2936	1	2	9	4	4	2	-0.0071	0.718506	1.12376	0.921135	0	3	3	3	0.3739	3
89	5	21.8333	4.66667	19.5	1.83333	-1.2066	25	6	64.8333	81	15	0.8394	1.9067	13.02	2.39	2.62	2.42	2.08	2.45	7.47	2.55	2.25	3.26	5	0.5086	0	1	3	-1.2211	2.16	32.4	1.5	0.4845	2	2	6	2	5	3	0.1926	-0.125456	1.45782	0.666183	2	1	0	1	-1.1755	2
90	3	99.8333	96.5	35.6667	34.1667	0.6204	5	3	10.5	49.1667	2	0.0521	-0.6146	4.38	3.4	3.4	11.64	2.94	2.57	3.73	10.64	11.83	6.22	1	0.2287	1	2	0	-0.1549	6.14667	92.2	1	0.0414	2	1	3	2	5	4	0.4339	0.543629	-0.35859	0.0925198	2	2	2	2	-0.0428	3
91	3	54.3333	36.6667	81.5	60.1667	0.2295	1	6	0.170068	48.2993	2	-0.6179	-0.9655	8.9	2.95	3.99	13.26	14.78	24.29	26.21	6.27	7.21	10.35	4	-0.486	2	2	0	0.3502	8.29333	124.4	2.5	0.3012	4	3	3	3	3	4	0.3579	0.0484653	-0.430235	-0.190885	0	3	3	2	0.1017	3
92	4	14.6667	7.83333	3.33333	1.33333	-1.3652	2	5	1.33333	78.5	1	0.0143	-0.955	5.09	3.31	2.74	4.54	12.62	14.69	15.41	30	6.43	4.85	0	-0.2768	1	2	2	-0.1549	9	135	1.5	-0.0341	2	1	15	2	3	4	0.1906	-0.528787	-0.612657	-0.570722	3	3	2	2	0.4758	3
93	NA	8.33333	5.16667	11.8333	9.16667	-1.3248	2	4	24.525	46.9775	2	0.0634	-0.5502	6.41	30	30	13.05	30	30	30	30	30	30	0	-2.4385	2	3	3	0.9112	17.5	300	0	-1.23	8	13	4	3	30	3	-1.0102	-2.07385	-1.03502	-1.55444	0	3	3	3	0.3739	2
94	3	4.83333	1	34	28.3333	-1.0907	19	9	38.1667	39.8333	22	-0.6733	1.6031	30	30	30	30	30	30	20.69	17.63	8.48	7.28	1	-1.9989	1	1	0	-0.7159	5.75333	86.3	2	0.3529	6	1	2	3	2	4	0.4092	-1.07186	1.19504	0.0615883	3	2	2	2	0.1752	3
95	4	7.66667	4	22.1667	19	-1.1941	15	6	29.0323	24.2784	5	-0.5395	0.3207	16.05	6.65	4.7	8.97	9.29	17.03	5.03	4.79	3.64	6.19	1	-0.0154	0	0	1	-1.782	5.01333	75.2	1	0.1273	2	2	8	6	5	2	-0.0867	-0.492929	0.270991	-0.110969	0	0	0	0	-2.1843	1
96	3	62.8333	48	57.8333	41.5	0.0936	3	6	8.5	30.5	2	-0.7562	-0.7424	30	5.49	3.67	24.37	6.75	9.12	6.94	3.66	6.87	4.72	3	-0.2428	1	2	0	-0.1549	9.34	140.1	2.5	0.2219	13	3	6	3	6	2	-0.3492	-0.255068	-0.336327	-0.295697	0	2	3	2	-0.1989	3
97	2	34.6667	26.6667	19.6667	14.1667	-0.8149	1	4	0.5	77.3333	1	0.1517	-1.0164	30	30	25	22.58	4.1	2.85	19.68	7.45	6.7	6	2	-0.9818	1	2	1	-0.1549	4.60667	69.1	3	0.7217	2	2	1	2	2	5	0.6855	-0.384181	-0.224942	-0.304562	3	2	2	3	0.4474	2
98	4	91.3333	81	62	52	0.7341	8	7	13	38.6667	5	-0.7348	-0.2627	13.51	9.55	9.58	9.45	4.4	24.52	11.88	3.61	3.91	5.42	2	-0.1888	2	2	3	0.3502	2.25333	33.8	3.5	1.041	3	2	2	2	3	5	0.6007	0.48722	0.42333	0.455275	0	2	2	2	-0.4788	1
99	3	87	77	99.8333	96.8333	1.2614	16	7	38.1667	39.3333	20	-0.3463	1.3447	2.35	2.01	1.84	3.22	2.93	7.65	17.61	16.05	3.98	2.71	4	0.24	1	2	0	-0.1549	4.20667	63.1	1	0.1885	2	4	2	2	3	3	0.2993	0.714577	0.941802	0.828189	3	3	3	3	1.028	3
100	3	51	44.5	80.6667	69.1667	0.3262	16	6	45.1667	59.6667	19	0.2275	1.3942	10.73	3.58	2.29	5.59	6.06	3.83	5.97	2.56	3.49	6.46	2	0.3765	3	2	1	0.8554	6.16	92.4	1.5	0.1812	4	2	9	13	1	2	-0.209	0.173033	0.968462	0.570747	3	1	0	1	-0.9575	2
101	5	13.6667	6.16667	23.0252	22.1849	-1.0939	3	2	23.1667	39	0	0.2592	-0.6335	7.57	4.24	6.92	4.32	16.87	7.19	6.47	7.91	30	30	1	-0.6264	2	2	3	0.3502	16.9778	300	0	-1.2173	4	3	7	30	4	3	-0.5234	-0.946744	-1.07959	-1.01316	0	2	2	1	-0.7511	3
102	5	50.8333	36.1667	49.3333	42.8333	-0.1672	1	3	3.18258	74.8744	1	0.3229	-0.9761	6.89	7.19	8.78	7.86	6.64	6.65	7.67	8.23	18.5	16.89	2	-0.2506	2	2	2	0.3502	29.475	300	0	-1.5216	20	10	5	16	6	2	-1.0161	-0.693927	-1.46392	-1.07892	0	1	0	0	-1.8838	2
103	3	83	68.6667	99.8333	95.6667	1.146	6	8	27.242	62.2673	6	-0.3381	-0.0904	3.09	2.1	2.06	6.67	2.89	3.54	8.55	9.34	5.11	5.63	6	0.3871	3	3	0	1.4164	5.34	80.1	1.5	0.2434	2	3	3	6	2	4	0.3788	0.777374	0.0809764	0.429175	1	NA	NA	NA	NA	2
104	3	41.6807	29.0756	40	31.5966	-0.4578	6	2	64	87	7	1.5847	0.5184	4.26	3.05	2.37	8.4	2.53	2.27	4.55	3.78	4.2	3.8	2	0.5232	3	3	2	1.4164	3.26667	49	3.5	0.9641	23	2	1	3	2	3	-0.2309	-0.0608567	0.865456	0.4023	3	3	3	3	1.028	2
105	3	84.1667	78.3333	99.8333	97.8333	1.2553	7	7	5.66667	46.1667	3	-0.734	-0.5337	3.58	3.27	2.56	3.42	2.12	2.04	4.95	3.9	3.35	2.47	4	0.6161	1	3	1	0.406	2.2	33	2	0.6224	2	6	2	4	2	3	0.2293	0.841561	0.0191001	0.43033	2	3	2	3	0.5299	3
106	3	91.5	88.8333	91.8333	96.6667	1.3427	1	0	89.8333	96	1	2.4411	0.3275	4.61	3.58	2.35	6.74	2.85	2.26	3.27	3.49	3.38	2.79	1	0.5746	1	1	1	-0.7159	2.76667	41.5	3	0.8612	1	2	2	2	2	5	0.6896	1.09	0.68881	0.889405	0	3	3	3	0.3739	3
107	2	88.3333	70.1667	88.8333	77.8333	0.997	1	4	2.5	80.3333	0	0.2262	-1.0422	9.35	4.68	2.98	6.89	3.8	7.49	5.4	4.39	4.94	7.57	1	0.2873	3	2	1	0.8554	7.74	116.1	3	0.4841	2	2	2	2	5	4	0.4318	0.706088	-0.374832	0.165628	1	3	2	3	0.3119	1
108	3	78.6667	69.5	86.5	83.8333	0.9322	21	6	50.3546	45.922	5	0.1019	0.9348	4.83	3.96	2.82	19.48	2.12	1.92	7.47	5.51	4.19	5.68	2	0.2899	1	1	0	-0.7159	7.89333	118.4	1	-0.0911	10	2	3	5	3	3	0.0254	0.476375	0.52954	0.502957	3	3	3	3	1.028	3
109	4	10.6667	2.33333	7.62712	1.86441	-1.4122	7	5	55.6667	77.5	7	0.8169	0.442	5.92	3.17	2.86	6.71	5.07	3.19	7.8	3.15	3.5	3.97	3	0.4428	1	1	1	-0.7159	3.02	45.3	1	0.2784	3	3	3	3	3	5	0.5253	-0.0599299	0.43153	0.1858	0	NA	NA	NA	NA	2
110	3	26.1667	21.1667	45.1667	41.1667	-0.5554	17	6	17.8333	39	18	-0.4899	0.976	10.15	2.4	2.5	8.95	5.1	5.09	8.05	2.7	2.6	3.42	4	0.3816	2	2	1	0.3502	3.80667	57.1	1	0.2188	1	2	8	2	3	4	0.3697	0.147537	0.729777	0.438657	2	3	2	3	0.5299	3
111	3	79.3333	64.1667	97.3333	93.6667	1.0422	11	4	10.1667	3.66667	0	-0.7943	-0.438	4	2.8	2.38	21.05	2.1	2.23	3.49	2.71	2.83	2.11	3	0.4609	3	3	2	1.4164	4.37333	65.6	3.5	0.8802	2	2	2	2	2	5	0.6602	0.915156	0.223872	0.569514	3	3	3	3	1.028	3
112	2	55.6667	44.6667	50	35.5	-0.0987	13	8	27.5	57	17	-0.4122	0.87	3.25	2.4	3.58	7.53	3.44	2.63	4.45	5.45	2.34	3.71	2	0.5255	0	2	1	-0.6601	3.35333	50.3	1.5	0.394	1	2	7	2	2	4	0.4251	0.40606	0.762682	0.584371	1	2	1	3	-0.2686	3
113	3	29.5	14.1667	36	16.1667	-0.833	4	4	5.5	57.5	0	-0.0669	-0.8504	7.68	3.28	4.55	30	8.77	12.67	21.18	17.89	10.32	6.1	0	-0.5398	1	1	0	-0.7159	3.91333	58.7	3.5	0.9151	2	2	2	4	2	4	0.4769	-0.303419	-0.0127537	-0.158086	3	2	2	2	0.1752	1
114	5	76.8333	35.3333	87	73.5	0.5505	15	9	8.5	31.1667	9	-1.248	0.2352	4.55	2.19	1.82	2.62	1.79	5.63	3.21	2.9	3.06	2.21	4	0.6455	1	2	1	-0.1549	5.32	79.8	2.5	0.5267	4	1	2	4	5	4	0.355	0.660555	0.442925	0.55174	3	3	3	2	0.7557	3
115	4	33.6667	22.8333	18.3333	10.8333	-0.8904	7	6	22.089	64.2123	8	-0.0523	-0.0073	5.38	3.17	4	3.64	2.73	3.23	5.29	4.89	4.01	3.83	1	0.5023	0	1	2	-1.2211	4.86667	73	1.5	0.2793	2	2	3	2	2	5	0.6349	0.213008	0.152818	0.182913	2	3	2	3	0.5299	3
116	4	75.1667	58.8333	99.8333	98.5	1.0126	5	2	65.8333	89	5	1.6419	0.3854	6.41	4.56	3.35	5.17	3.23	2.73	3.83	4.87	3.28	4.27	3	0.4868	2	2	2	0.3502	4.65333	69.8	0.5	0.0137	2	3	7	2	2	4	0.3683	0.766914	0.247228	0.507071	3	2	2	2	0.1752	1
117	4	24.1667	4	23.1156	7.37018	-1.1258	17	9	24.2583	23.9092	12	-1.1185	0.7376	4.54	3.17	5.53	3.06	16.12	3.38	10.41	11.52	4.4	4.09	0	0.1494	2	2	3	0.3502	2.68	40.2	3	0.8677	2	2	2	8	2	4	0.3862	-0.154629	0.947305	0.396338	2	3	2	2	0.2577	2
118	4	42.3333	21.1667	74.5	66	-0.0198	6	7	11.65	42.93	9	-0.6919	-0.1574	13	4.69	4.38	4.2	4.93	4.84	5.67	4.21	5.63	10.12	2	0.221	3	3	3	1.4164	3.34	50.1	2	0.5359	3	2	7	2	5	3	0.1379	0.15503	0.204174	0.179602	0	1	1	1	-1.3316	3
119	6	76.8333	65.1667	84.5	76	0.808	9	7	11.6667	72.5	11	-0.2536	0.1012	5.32	3.99	3.26	10.07	6.91	6.26	3.51	2.64	2.37	3.3	2	0.4235	3	3	1	1.4164	2.32667	34.9	2.5	0.7537	3	2	2	6	2	3	0.2641	0.611107	0.487563	0.549335	1	2	2	3	0.0114	3
120	4	97.3333	88	44.1667	32	0.5725	13	3	15.6667	24.1667	2	-0.2406	-0.1457	4.6	3.19	2.8	3.28	2.97	3.16	7.06	5.17	5.84	4.32	2	0.4714	0	1	2	-1.2211	18.4077	300	0	-1.2521	7	2	3	2	2	4	0.3498	0.58961	-0.796117	-0.103253	3	3	3	3	1.028	3
121	3	50.8333	33	23.5	15	-0.5844	3	2	2.83333	79.3333	2	0.5509	-0.8277	5.45	2.85	2.49	3.89	3.76	2.6	8.48	4.05	4.1	3.71	2	0.4892	1	1	2	-0.7159	3.8	57	2.5	0.6419	3	1	2	2	2	5	0.6582	0.331128	-0.152586	0.0892707	3	NA	2	3	0.6992	0
122	5	24.5	20.1667	89.6667	87	0.0776	18	5	37	34.1667	10	-0.1059	0.8665	30	6.16	4.16	9.2	6.63	11.23	6.36	6.28	6.69	6.72	0	-0.1597	1	1	3	-0.7159	6.80667	102.1	2.5	0.414	2	7	12	6	8	1	-0.5531	-0.328454	0.771676	0.221611	1	1	3	1	-0.5536	3
123	3	99.8333	91.1667	99.8333	97.3333	1.4998	3	5	5.07246	64.6739	3	-0.1343	-0.7382	3.84	2.67	2.68	2.48	2.53	2.15	6.83	6.74	3.89	3.63	1	0.5351	2	2	1	0.3502	60	300	0	-2.2648	5	1	4	2	13	2	-0.1967	0.678418	-1.73489	-0.528236	2	1	1	0	-1.1677	2
124	5	19.3333	8.83333	61.3333	52.3333	-0.5226	5	5	40	76.1667	7	0.5615	0.1085	6.63	5.56	3.59	4.07	6.29	2.65	5.02	8.81	4.71	4.24	2	0.3515	1	2	1	-0.1549	2.5	37.5	2	0.5996	4	4	2	5	2	2	0.0645	-0.00922924	0.405307	0.198039	3	2	2	2	0.1752	3
125	3	55	46.1667	34	24.3333	-0.2897	2	6	2.89116	40.6463	1	-0.6903	-0.9316	7.19	4.87	3.46	2.74	4.01	2.91	4.99	6.67	6.1	5.32	1	0.3925	0	2	3	-0.6601	5.72667	85.9	3	0.6367	2	5	3	12	3	3	0.0199	0.0712756	-0.220065	-0.0743947	0	3	1	3	-0.1861	3
126	3	29.661	21.5254	13.8983	7.28814	-0.9949	5	3	44.1667	83.3333	4	1.0648	0.0036	2.08	5.95	2.15	7.21	4.43	1.96	5.1	3.11	3.25	2.39	4	0.5441	0	2	1	-0.6601	1.95333	29.3	0.5	0.2184	2	1	2	2	2	5	0.6876	0.219956	0.125339	0.172648	3	1	3	0	-0.3898	2
127	4	10.5	0	3.5	0	-1.4777	3	4	51.5	68.1667	5	0.7832	0.072	30	4.99	6.52	30	5.91	4.83	30	24.53	30	30	4	-1.5638	1	3	1	0.406	10.3867	300	0	-1.0568	4	4	5	30	5	4	-0.3923	-1.43135	-0.550758	-0.991056	NA	3	1	3	0.2571	3
128	4	29.6667	21	99.8333	98.5	0.2873	16	2	78	86.5	5	1.7879	1.1063	5.36	2.61	2.66	7.2	4.28	7.32	10.89	7.28	4.62	7.12	4	0.2585	1	0	1	-1.2769	4.55333	68.3	2.5	0.5848	1	2	12	3	2	4	0.276	0.354275	1.01696	0.685619	3	3	3	3	1.028	2
129	4	32	30.6667	79.1667	74.8333	0.0696	NA	NA	NA	NA	NA	NA	NA	5.52	4.44	4.82	5.41	4.44	4.48	10.49	25.86	14.92	30	5	-0.4716	0	0	2	-1.782	13.1933	300	0	-1.1251	6	7	30	4	6	2	-0.8824	-0.635991	NA	NA	1	2	2	2	-0.2608	2
[truncated: 18 more columns]

## Sheet: Questionnaire data
	Basic information										Keeping information				Demographic factors			Dog personality traits					Owner's attitudes		Cognition and communication			Dogs' character
DogID	Age (year)	Sex	Reproductive status	Breed	Breed group	Weight (kg)	Height at withers	Body condition	Owner's age	Previous experienced trauma	Time spent playing with the owner per day	Off leash activity per day	Time spent alone per day	Other dogs in the household	Training level	Family level	Health issues	Fearfulness	Aggression towards People	Activity/ Excitability	Responsiveness to Training	Aggression towards Animals	Owner's emotional attitude	Owner's doggy lifestyle	Communication	Signs of decline	Uncontrollability	Sociability/ trainability
1	7.89444	female	neutered	Mixed	mixed	28	62	underweight	>50	no	>1h	>3h	3-8h	None	2	1	1	1.08333	1.33333	3.66667	4.33333	3.55556	4.5	4.25	3.5	1.09091	1.8	4.5
2	10.9444	female	intact	Mixed	mixed	42	52	overweight	40-49	no	>1h	1-3h	3-8h	None	1	1	1	2.16667	1.5	4.16667	4	2.11111	4.33333	4.5	3.28571	1.09091	2.4	5
3	6.06667	male	neutered	Mixed	mixed	30	53	normal	<29	no	>1h	<1h	3-8h	None	1.5	2	1.66667	2.16667	2.33333	3	4	3.88889	4	5	3.35714	1.18182	2.6	4.33333
4	13.4111	male	intact	Mixed	mixed	5.9	NA	NA	NA	NA	NA	NA	NA	NA	NA	NA	NA	NA	NA	NA	NA	NA	NA	NA	NA	NA	NA	NA
5	3.28333	female	intact	Mixed	mixed	12	40	underweight	<29	no	>1h	1-3h	3-8h	None	1.83333	2	0.333333	1.66667	1.5	4.25	3.33333	3	3.66667	4.75	2.71429	1.27273	3.2	3.66667
6	3.65278	male	neutered	Dalmatian	purebred	35	63	normal	30-39	no	>1h	1-3h	>8	One	2	0.5	1.33333	1.5	1	3.25	4.5	1.66667	3.33333	3.5	3	1.27273	2.2	4.83333
7	10.5694	female	neutered	Cavalier King Charles Spaniel	purebred	10	30	normal	40-49	no	>1h	<1h	>8	None	1	0	2.33333	2.33333	1.5	2.83333	4.16667	2	4.83333	4	3.21429	1.63636	1.8	3.5
8	4.92222	female	neutered	Mixed	mixed	30	35	normal	>50	no	>1h	>3h	None	None	1.66667	1	0.333333	1.66667	1.33333	3.5	3.33333	1.88889	3.66667	4	3.21429	1.09091	1.8	4.33333
9	11.4972	female	neutered	German Wirehaired Pointer	purebred	45	70	normal	NA	no	<1h	<1h	3-8h	None	2	2.5	1	1.33333	1	3.25	4.16667	2.11111	3.83333	3.75	3.35714	1.09091	1.2	4.5
10	3.35833	male	intact	Siberian Husky	purebred	22.1	NA	NA	NA	NA	NA	NA	NA	NA	NA	NA	NA	NA	NA	NA	NA	NA	NA	NA	NA	NA	NA	NA
11	9.3	male	neutered	Vizsla	purebred	NA	NA	NA	NA	NA	NA	NA	NA	NA	NA	NA	NA	NA	NA	NA	NA	NA	NA	NA	NA	NA	NA	NA
12	3.03611	male	intact	Bouvier des Flandres	purebred	40	60	underweight	40-49	no	>1h	>3h	3-8h	One	2.16667	2	0.666667	1.5	1.16667	3.83333	4.33333	2.88889	3.83333	3.75	3.21429	1	1.8	4.33333
13	6.04444	male	intact	Beagle	purebred	14	39	normal	>50	no	>1h	<1h	None	None	1.16667	1	2	1.58333	1.83333	2.5	3.16667	3.44444	3.83333	3.25	2.07143	1.18182	1.6	3
14	11.4361	male	NA	Border Collie	purebred	NA	NA	NA	NA	NA	NA	NA	NA	NA	NA	NA	NA	NA	NA	NA	NA	NA	NA	NA	NA	NA	NA	NA
15	9.26667	male	neutered	Tibetan Terrier	purebred	13.5	35	underweight	>50	no	>1h	<1h	3-8h	One	1.33333	0.5	1.66667	1.41667	1	3.16667	3.16667	2.11111	3	3.25	2.71429	1	1.6	2.83333
16	5.18889	male	neutered	Transylvanian Hound	purebred	38	55	overweight	30-39	yes	>1h	1-3h	>8	None	1.33333	0.5	1	2.91667	1.83333	3.75	3.33333	3.22222	3.16667	3.75	2.35714	1.27273	2.2	4
17	5.27222	male	intact	Doberman Pinscher	purebred	40	70	normal	<29	no	>1h	<1h	3-8h	One	2.5	1	0.333333	1.83333	1.5	4.08333	4.16667	2.22222	4	4	2.92857	1.63636	2.2	4.33333
18	3.13611	male	intact	Mixed	mixed	23.5	55	normal	<29	yes	>1h	1-3h	>8	None	2.16667	1.5	0.666667	2.91667	3.33333	4.16667	3	3.33333	4.5	4.75	2.85714	1	2.8	4.16667
19	4.26389	female	neutered	Mixed	mixed	15	45	normal	30-39	no	>1h	1-3h	>8	None	1.83333	1.5	0.333333	1.91667	2.33333	4.91667	2.83333	3.66667	4.83333	4.25	3.71429	1	4	5
20	6.69444	female	neutered	Mixed	mixed	13	55	normal	30-39	yes	>1h	<1h	None	None	1.16667	1	1.66667	3.25	1.5	3.83333	3	2.66667	4.33333	3.5	2.85714	1.36364	2.4	4
21	11.9167	male	intact	Labrador Retriever	purebred	35.5	NA	NA	NA	NA	NA	NA	NA	NA	NA	NA	NA	NA	NA	NA	NA	NA	NA	NA	NA	NA	NA	NA
22	4.42778	female	neutered	Mixed	mixed	21	47	underweight	30-39	no	>1h	1-3h	>8	One	2.33333	0.5	1	2.25	1.33333	4.5	4.16667	4.33333	3.66667	2.75	2.64286	1.45455	2.4	5
23	4.63889	male	neutered	Belgian Shepherd Dog (Tervuren)	purebred	26	55	normal	>50	yes	>1h	>3h	3-8h	None	2.5	1	0.666667	1.33333	1.83333	4.91667	3.33333	2.88889	3.5	4.5	3	1.27273	2.2	4.66667
24	10.175	female	intact	Shetland Sheepdog	purebred	6.4	NA	NA	NA	NA	NA	NA	NA	NA	NA	NA	NA	NA	NA	NA	NA	NA	NA	NA	NA	NA	NA	NA
25	3.775	male	neutered	Beagle	purebred	16.3	40	overweight	<29	yes	>1h	<1h	>8	None	1.16667	1	1.33333	1.91667	1	3.33333	3.5	2.44444	3.66667	3.75	2.42857	1.18182	2.2	4.5
26	3.66111	female	intact	Mixed	mixed	22	50	normal	30-39	no	>1h	1-3h	1-2h	One	2.66667	1	1.33333	1.58333	1.5	3.66667	4.66667	2.33333	4.5	5	3.35714	1.09091	2	4.5
27	4.84444	male	neutered	Doberman Pinscher	purebred	28	66	underweight	<29	no	>1h	1-3h	3-8h	One	2.5	1.5	2.33333	1.25	1.16667	3.91667	4.5	2.77778	3.33333	3	3.07143	1.36364	2.4	4.66667
28	3.07222	female	intact	Border Collie	purebred	21	47	normal	30-39	yes	>1h	>3h	1-2h	None	2.16667	2.5	1	2.33333	1.83333	4.16667	3.83333	3.33333	4.5	4.5	3.35714	1	3.2	4.5
29	5.80556	female	intact	Wirehaired Vizsla	purebred	21	59	normal	40-49	no	>1h	1-3h	3-8h	None	2.5	1	1.33333	2.5	1	3.83333	4.33333	3.22222	4.33333	3.75	2.5	1	1.6	3.83333
30	3.65278	female	intact	Airedale Terrier	purebred	21	59	normal	40-49	yes	>1h	1-3h	1-2h	None	1.83333	1	1.33333	1.33333	1	3.83333	3.66667	3	3.33333	4	3.21429	1	2.2	3.83333
31	9.14444	female	neutered	Mixed	mixed	14.5	35	normal	>50	yes	>1h	<1h	3-8h	One	1.66667	0.5	1	3	1.66667	3.25	3.66667	2.33333	3.5	3.25	3.28571	1	1.8	4.66667
32	8.66667	male	neutered	Mixed	mixed	42	60	normal	>50	yes	<1h	>3h	None	One	1.83333	2	0.333333	1.33333	1.5	3.66667	4.5	3	3.33333	4.5	2.5	1	1.2	4.66667
33	10.5111	male	intact	Mixed	mixed	32	55	normal	>50	yes	<1h	1-3h	None	One	2.16667	1	2	2.16667	1.16667	3.08333	4.33333	3.22222	3.83333	4	2.71429	1	1.6	4.5
34	11.4889	male	neutered	Border Collie	purebred	18.4	51.4	underweight	NA	yes	>1h	>3h	1-2h	More	2.5	1	1.66667	3.16667	2	3.41667	4.5	1.88889	3.83333	5	3.28571	1.09091	1.6	2.66667
35	13.9111	male	neutered	Mixed	mixed	10	35	normal	30-39	no	>1h	<1h	3-8h	None	1.66667	0.5	2.33333	2.75	1.66667	4	3.83333	2.44444	4.66667	4	3.64286	1	2.6	4.33333
36	8.075	female	neutered	Mixed	mixed	25	56	normal	NA	yes	<1h	<1h	3-8h	One	1	1	0.666667	1.83333	1.16667	3.25	3.16667	2.88889	4	3.75	1.78571	1	2.6	4
37	9.46944	male	neutered	Giant Schnauzer	purebred	36	70	normal	40-49	yes	<1h	1-3h	1-2h	More	2	1	1.66667	1.5	1.33333	3.75	4.33333	2.55556	2.66667	3.25	2.5	1.09091	2.2	4.33333
38	11.2278	male	neutered	Mixed	mixed	29	58	normal	>50	yes	<1h	1-3h	None	More	1	1	1	2.08333	1.16667	2.41667	3	2.66667	3.66667	1.75	3.21429	1.18182	1.8	4.16667
39	11.6556	male	neutered	Bernese Mountain Dog	purebred	40	50	normal	40-49	no	<1h	>3h	3-8h	More	1.16667	2	2	1.83333	1	2.91667	3	1.22222	4.33333	4.25	2.64286	1.54545	1.6	3.5
40	14.5389	female	neutered	Mixed	mixed	13	42.5	underweight	NA	no	<1h	<1h	3-8h	One	2.5	1	1	2	1.33333	3.41667	4.16667	3	3.66667	5	3.5	1.36364	2.8	4.33333
41	13.6333	male	neutered	Mixed	mixed	11	43	normal	40-49	yes	<1h	<1h	None	None	2.16667	2.5	2.33333	3.16667	1.33333	4	4.16667	1.77778	3.5	5	3.85714	1.36364	2.2	4.33333
42	11.3833	male	neutered	Mixed	mixed	30	40	normal	30-39	no	<1h	<1h	>8	None	1.33333	1	0.666667	2.66667	1.33333	2.41667	2.66667	3.22222	1.5	3.5	1.85714	1.18182	1.8	3
43	8.85278	male	intact	Labrador Retriever	purebred	27	50	underweight	30-39	yes	>1h	<1h	>8	One	2.5	0.5	0.666667	1.41667	1.33333	4.08333	4.33333	2.88889	3.5	3.5	3.78571	1.18182	2	5
44	11.2333	male	neutered	Mixed	mixed	11.1	NA	NA	NA	NA	NA	NA	NA	NA	NA	NA	NA	NA	NA	NA	NA	NA	NA	NA	NA	NA	NA	NA
45	9.70556	male	neutered	Cairn Terrier	purebred	10	30	normal	<29	yes	<1h	>3h	3-8h	One	2.5	2	1	1.66667	2	3.83333	3.83333	2.77778	2.66667	3.5	2.78571	1.09091	1.8	3.83333
46	13.55	female	neutered	Vizsla	purebred	23	50	normal	30-39	no	<1h	<1h	3-8h	One	1.16667	1.5	1	1.66667	1.5	3.58333	4	2.88889	4.66667	3.25	2.92857	1.27273	2.2	3.16667
47	13.6167	female	neutered	Vizsla	purebred	20	40	underweight	<29	no	>1h	1-3h	3-8h	More	1.83333	1	1.66667	2.66667	1.33333	4	4.5	1.77778	4.33333	5	3.28571	1.18182	2.2	4.83333
48	8.875	female	neutered	Border Collie	purebred	22	42.5	normal	NA	yes	>1h	1-3h	None	One	1.16667	0.5	2	2.75	1	4	3.66667	3	4.83333	5	2.78571	1.36364	1.4	3.83333
49	10.2167	female	neutered	Border Collie	purebred	18	40	normal	40-49	no	>1h	>3h	1-2h	More	2.33333	2	1.33333	2.16667	1	4.08333	4.16667	1.44444	4.33333	4	3.71429	1.45455	2.4	4.66667
50	10.6306	female	neutered	Mixed	mixed	25	50	normal	30-39	yes	>1h	1-3h	None	More	2.83333	2	1.33333	2.75	1	3.75	4.5	2.11111	4.16667	4.5	2.78571	1.36364	1.8	4.33333
51	8.91111	male	intact	Moscow Watchdog	purebred	80	84	overweight	NA	no	>1h	1-3h	3-8h	More	1.33333	1.5	2	1.16667	1.66667	3.25	3.33333	2	4.33333	2.75	1.85714	1	1.2	4.16667
52	9.01944	male	neutered	Boxer	purebred	25.5	60	underweight	30-39	no	<1h	<1h	1-2h	One	2.83333	1	2.33333	2	1	4	4.16667	2.22222	4.16667	4.5	2.85714	1.27273	2.2	4.16667
53	12.5639	male	neutered	Border Collie	purebred	18.5	48	overweight	30-39	no	>1h	1-3h	3-8h	More	1.83333	1	2.33333	2.33333	1.5	3.16667	4.33333	2.22222	4.66667	5	3.42857	1.09091	1.8	3.66667
54	12.6944	female	neutered	Border Collie	purebred	14	46	underweight	NA	no	<1h	<1h	3-8h	One	2	1.5	1.66667	2	1	3.58333	4.5	2	2.5	3.75	2.57143	1.27273	1.2	4.16667
55	9.23889	male	neutered	Mixed	mixed	7	35	underweight	40-49	no	<1h	<1h	3-8h	More	2.33333	1	1.33333	2.08333	2	4.33333	3.16667	3.88889	3.33333	2.75	2.92857	1.18182	3.6	4.66667
56	11.5556	female	neutered	Mudi	purebred	11.3	43.2	normal	<29	yes	>1h	1-3h	3-8h	More	3	1	1.66667	3.83333	1.33333	2.75	3.83333	2.44444	4.5	4.75	2.64286	1.27273	2	4.33333
57	10.6056	female	neutered	Whippet	purebred	9.5	40	normal	30-39	yes	<1h	<1h	None	One	1.33333	1	1.33333	3.41667	1.33333	2.75	4.33333	1.88889	4.33333	4.75	2.42857	1.18182	1.4	3
58	10.0306	male	neutered	Mixed	mixed	33	50	overweight	NA	yes	>1h	<1h	3-8h	None	1	1	1.66667	1.66667	1	2.75	3.66667	2.22222	4	3	2.64286	1.45455	2	3.5
59	9.97778	male	neutered	Whippet	purebred	13	58	underweight	40-49	yes	>1h	>3h	None	None	1.5	1	1.66667	3.33333	1.16667	1.58333	4.5	1.55556	3.5	4.25	3.14286	1.72727	1	4
60	11.4389	male	intact	Tibetan Terrier	purebred	13	41	normal	NA	no	<1h	>3h	3-8h	More	2	0.5	1	2.16667	2	4.08333	4	2.88889	3.66667	3	3	1	2.2	4.66667
61	11.8417	male	neutered	Whippet	purebred	15	52	underweight	30-39	yes	<1h	<1h	None	More	1.33333	2	2	1.33333	1.16667	3.58333	2.83333	3.11111	4.83333	4	3.21429	1.27273	1.2	3.5
62	9.43611	female	neutered	Airedale Terrier	purebred	23	57	normal	40-49	no	<1h	1-3h	>8	More	1.66667	1	1.66667	1	1.33333	2.83333	3.5	2.22222	3	3.25	2.35714	1.09091	1.6	2.83333
63	11.5667	female	neutered	Mixed	mixed	13	40	normal	40-49	yes	<1h	>3h	None	One	1.33333	2	1	2.66667	2.33333	2.5	2.5	3.55556	4.16667	3.75	2.85714	1.63636	2.2	3.83333
64	6.60833	female	intact	Mixed	mixed	18	48	normal	>50	no	>1h	1-3h	None	One	1.83333	1	1	1	1	3.66667	4.83333	2.88889	4	4.75	3	1	1.2	4.16667
65	8.71111	male	neutered	Rhodesian Ridgeback	purebred	42	68	normal	40-49	no	>1h	1-3h	3-8h	More	2.5	1.5	1.66667	2.66667	1	2.75	3.83333	2.22222	4.33333	4	1.57143	1	1.2	3
66	9.19722	male	neutered	Whippet	purebred	14.2	54	underweight	<29	yes	>1h	<1h	1-2h	More	1.16667	1	1.33333	3.08333	1.33333	2.5	3.33333	1.77778	3.83333	3.75	3	1.27273	2	4.33333
67	6.41111	male	intact	English Cocker Spaniel	purebred	15.2	47	underweight	40-49	no	>1h	1-3h	None	More	2.16667	1.5	0.666667	2.58333	2	3.25	4.16667	2	4.33333	4.25	3.5	1	2.8	4.66667
68	11.8972	female	neutered	Whippet	purebred	13	51	underweight	30-39	yes	>1h	<1h	3-8h	None	1.83333	1	1.33333	3.25	2.33333	4.16667	3.16667	3.11111	5	4.75	3.5	1.36364	2.8	4.5
69	8.225	female	neutered	Labrador Retriever	purebred	27	55	normal	40-49	no	<1h	<1h	1-2h	None	2	1	1	2	1	4	4.33333	2.11111	3.5	4.25	2.5	1.27273	1.8	3.83333
70	3.61111	male	neutered	Mixed	mixed	13	50	underweight	<29	no	>1h	<1h	3-8h	None	2	2	0.333333	3.41667	2.83333	4.08333	4.33333	3	4.83333	5	3.35714	1.27273	3	4.16667
71	11.7056	male	neutered	Mixed	mixed	23	55	normal	<29	no	>1h	>3h	None	More	2.5	1.5	0.666667	1.66667	1.33333	3.58333	4.83333	2.66667	2.83333	3.75	2.5	1.09091	1	3.33333
72	9.58611	male	intact	Golden Retriever	purebred	27	56	normal	>50	yes	>1h	1-3h	3-8h	None	1.83333	1.5	2.33333	2.25	1.5	3.08333	3.5	3.22222	4.66667	4.75	2.28571	1	1.4	4.33333
73	11.1583	male	neutered	Mixed	mixed	10	45	normal	30-39	yes	>1h	1-3h	>8	One	1.16667	2	1.33333	2.16667	1.5	3.25	3.33333	2.88889	1.83333	3	2	1.09091	2.2	4
74	10.8472	male	intact	Whippet	purebred	11	47	normal	>50	no	<1h	<1h	1-2h	None	1.16667	1	1.66667	2.08333	1.16667	3.41667	2.83333	2.22222	4	3.25	1.92857	1.72727	2.4	3.83333
75	10.3889	female	neutered	Mixed	mixed	32	56	overweight	<29	yes	<1h	>3h	>8	One	1.16667	2	1	2.08333	1	3	1.66667	3	2.66667	2.75	2.64286	1.09091	2.4	3.5
76	8.43333	male	neutered	Mixed	mixed	18	50	normal	<29	no	<1h	1-3h	3-8h	More	2.16667	1.5	0.333333	1.83333	1.5	3.16667	3.5	2.22222	2.83333	4	2.57143	1.09091	1.6	4.33333
77	8.87222	female	neutered	Mixed	mixed	12	40	normal	<29	yes	>1h	1-3h	3-8h	More	1.5	1.5	2.66667	3.08333	1.5	2.58333	3.83333	2	2.83333	4.25	1.85714	1.36364	2.4	3.83333
78	11.0028	female	intact	German Shorthaired Pointer	purebred	29	50	overweight	40-49	no	<1h	<1h	3-8h	None	1	2.5	0.666667	1.91667	1.33333	3	3.83333	1.66667	3.66667	2.75	2.64286	1	1.4	4.16667
79	6.32222	female	neutered	Mixed	mixed	NA	NA	underweight	<29	no	>1h	<1h	3-8h	One	1	0	1	3	1.66667	4.08333	2.66667	3.44444	2.83333	3.75	2.21429	1.27273	3.4	3.66667
80	7.86944	female	neutered	Mixed	mixed	37	50	normal	<29	no	>1h	1-3h	3-8h	None	2.66667	2	0.333333	1.91667	1.41667	3.25	3.5	2.66667	4	4.5	2	1.27273	2	3.33333
81	8.22778	male	neutered	Mixed	mixed	30	60	overweight	<29	yes	>1h	1-3h	3-8h	More	1.5	2	2.66667	2.08333	1	3.66667	4.33333	2.77778	3	4.25	2.42857	1.09091	1.8	3.83333
82	3.6	female	neutered	Boxer	purebred	28	60	normal	30-39	no	<1h	>3h	3-8h	More	2.16667	2.5	1	2.16667	1.83333	4	4.5	3.55556	4.66667	3.5	3.57143	1.09091	1.8	4.16667
83	3.5	female	neutered	Mixed	mixed	11	40	underweight	40-49	no	>1h	>3h	None	None	2.16667	1	0.333333	2.75	2.16667	3.33333	3.66667	2.77778	4.16667	5	1.64286	1.27273	1	3.83333
84	4.98056	male	neutered	English Cocker Spaniel	purebred	15	47	underweight	30-39	yes	<1h	<1h	>8	None	2.66667	0.5	1.66667	2.5	2.16667	3.5	4.5	1.88889	3.16667	3.5	2.78571	1.09091	1.2	4
85	10.7167	female	neutered	Border Collie	purebred	20	43	normal	40-49	no	>1h	1-3h	1-2h	One	1.83333	1	1	1	1	3.66667	4.66667	2.88889	3.83333	4.5	3.35714	1.09091	1.6	4.83333
86	5.59167	male	neutered	Mixed	mixed	14	45	normal	40-49	no	>1h	1-3h	>8	None	2.16667	0.5	1	2.91667	1.5	4.58333	3.5	3.44444	4	3.75	3.35714	1.27273	3.2	4.16667
87	3.11111	female	neutered	Basset Hound	purebred	27	20	normal	40-49	no	>1h	>3h	1-2h	One	1.83333	2	1	1.66667	1	3.83333	4.33333	1	4.5	3.75	2.28571	1	2	4.33333
88	7.97778	female	neutered	Mixed	mixed	12.5	48	normal	<29	no	<1h	>3h	1-2h	More	2.5	1.5	0.333333	1.91667	1.33333	3.83333	4.5	2.55556	2.16667	4	2.35714	1	1.4	4.5
89	6.26944	female	neutered	Mixed	mixed	17	48	normal	<29	yes	<1h	<1h	1-2h	One	2.5	2.5	0.666667	3.66667	1.5	3.41667	3.66667	2.11111	2.83333	4.25	2.78571	1.09091	2	4.33333
90	10.25	male	neutered	Mixed	mixed	30	45	normal	>50	no	<1h	<1h	1-2h	More	2	0.5	1	1.5	1.16667	2.91667	3.33333	1.22222	2.83333	3.5	2.85714	1	1.4	4.16667
91	10.8389	male	neutered	Siberian Husky	purebred	26	55	normal	30-39	yes	>1h	1-3h	None	One	1.83333	0.5	1.66667	1.16667	1.33333	2.83333	4.33333	3.11111	4.5	4.75	2.71429	1.18182	1.4	4
92	6.33333	male	intact	Mixed	mixed	25	70	underweight	30-39	yes	<1h	>3h	3-8h	None	1.16667	2.5	0.333333	1.41667	1	3.91667	4	1.44444	3.83333	3	3.42857	1	1.8	4.83333
93	4.90278	female	neutered	American Akita	purebred	44	67	overweight	>50	no	>1h	>3h	None	One	2.16667	1	1	2.25	3.5	3.75	4.66667	4.55556	4.83333	5	3.64286	1.18182	2	4.66667
94	6.61389	female	neutered	Vizsla	purebred	24	55	overweight	>50	yes	>1h	1-3h	1-2h	None	1	1	0.666667	3.08333	2.16667	3.20833	2.5	3.22222	3.16667	2.5	3.07143	1.09091	3	4.16667
95	12.3278	male	neutered	Mixed	mixed	25	61	underweight	>50	yes	>1h	1-3h	3-8h	More	2.16667	1	0.333333	1.5	1	3	4	2.11111	4	4	2.64286	1.09091	1.2	3.83333
96	11.925	female	neutered	Mixed	mixed	25	54	normal	30-39	yes	>1h	>3h	None	None	1.5	1.5	2.33333	2.41667	1.16667	3.5	4.5	2.44444	3.83333	4	3.57143	1.36364	2	4.66667
97	2.98333	female	neutered	Mixed	mixed	23	40	normal	<29	no	<1h	<1h	>8	None	2	1	0.333333	2.41667	2.33333	4.25	4	2.33333	4.33333	5	3.78571	1	2.4	4.66667
98	2.79444	female	neutered	Mixed	mixed	16	40	normal	>50	no	>1h	<1h	1-2h	None	2	2	1.33333	1.75	1.33333	3.58333	4.66667	2.77778	3.66667	4.5	3	1	2.2	4.16667
99	4.80833	female	neutered	Mixed	mixed	14	40	underweight	30-39	yes	>1h	<1h	>8	One	2.5	0.5	1	2.75	1.83333	3.91667	4.33333	2.77778	4.66667	4.5	2.71429	1.09091	1.8	4.66667
100	8.22222	female	neutered	Mixed	mixed	9	35	normal	<29	yes	<1h	1-3h	3-8h	More	1.16667	1	1.66667	2.58333	2.33333	2.83333	3.83333	2.44444	3.83333	4.5	2.92857	1.18182	2.4	3.83333
101	11.6361	female	neutered	Mixed	mixed	15	35	overweight	<29	yes	>1h	1-3h	1-2h	None	1.5	1.5	2	2.41667	1.33333	3.25	3.66667	1.88889	4.5	4.5	3.14286	1.27273	3	4.5
102	10.8389	male	neutered	Cairn Terrier	purebred	8	30	normal	>50	yes	>1h	1-3h	1-2h	More	1.66667	1	1.33333	1.08333	1.33333	3	3.5	2.44444	4.33333	4.25	2.28571	1.09091	1.8	3.66667
103	7.68333	female	neutered	Mixed	mixed	24	50	normal	<29	yes	<1h	>3h	3-8h	More	2.66667	2	1	2.08333	1	3.66667	4.16667	2.66667	4	4.75	2.35714	1.27273	1.6	3.83333
104	3.37778	female	neutered	Shetland Sheepdog	purebred	10	42	normal	<29	no	>1h	<1h	None	None	1.83333	0.5	1.33333	3.33333	2	3.58333	4.66667	2.22222	4.66667	4.25	3.5	1.27273	2.6	4.5
105	6.26389	female	neutered	Mixed	mixed	21	50	normal	<29	yes	<1h	1-3h	1-2h	One	2.66667	2.5	0.666667	1.75	1.5	2.66667	4.83333	2.55556	3.16667	4.75	3.14286	1	1.2	3.83333
106	8.08333	male	neutered	Labrador Retriever	purebred	30	50	normal	30-39	no	<1h	1-3h	>8	One	2.5	0.5	1	2.08333	1.16667	3.41667	4	1.77778	2.16667	3.5	3.21429	1.09091	1.4	4.66667
107	9.08889	male	neutered	Mixed	mixed	26	66	underweight	30-39	yes	>1h	<1h	1-2h	One	1.33333	0.5	1.66667	2.91667	2.5	3	3	2.66667	4.83333	4.5	3	1.36364	2.2	4.5
108	12.0111	female	neutered	Border Collie	purebred	13	48	normal	<29	yes	>1h	1-3h	3-8h	One	2.33333	1.5	1	2.25	1.16667	3.25	3.33333	2.22222	3.5	3.25	2.71429	1.36364	2.4	3.66667
109	3.25833	female	neutered	Mixed	mixed	26	55	normal	30-39	no	<1h	>3h	>8	None	2.16667	1	0.666667	1.91667	1.16667	4	4.66667	2.22222	3.33333	4.25	3.28571	1.09091	1.8	3.33333
110	4.90556	female	neutered	English Cocker Spaniel	purebred	11	43	underweight	30-39	yes	<1h	1-3h	3-8h	None	2.5	1	2	3.25	1.66667	3.66667	4.83333	2	3.66667	3.5	2.92857	1	2.4	4.66667
111	3.15278	male	intact	Mixed	mixed	22	45	underweight	30-39	no	<1h	<1h	>8	One	2.66667	0.5	2	1.25	2	4.41667	3.33333	3.88889	4.5	4.5	3.35714	1	2.6	4.66667
112	12.275	female	neutered	Mixed	mixed	18	55	normal	30-39	no	>1h	1-3h	1-2h	One	2.33333	1	1.33333	2.16667	1	3.41667	4.16667	2.55556	3.33333	4.5	2.92857	1.18182	2.8	4.16667
113	10.2083	female	neutered	Vizsla	purebred	23	50	normal	30-39	no	>1h	1-3h	1-2h	None	2	1	0.333333	2.75	1	3.58333	4.66667	1.88889	4.66667	2.5	3	1.18182	2.2	4.66667
114	6.64444	male	intact	Poodle	purebred	10	38	normal	>50	no	>1h	>3h	1-2h	One	2.66667	0.5	1	2	1	3.91667	3.66667	3.11111	3.83333	4.25	3.07143	1	1.4	4.83333
115	2.61389	male	neutered	Border Collie	purebred	18.4	51.4	underweight	<29	no	<1h	>3h	>8	One	1	0	1	2.58333	1.66667	3.83333	3.5	2.88889	3.33333	4	2.71429	1.27273	2.6	3.83333
116	8.77222	female	neutered	Cairn Terrier	purebred	10	35	overweight	30-39	yes	<1h	1-3h	None	None	1.83333	0.5	0.333333	1.75	1.5	3.33333	4	3.44444	3.33333	5	2.71429	1.09091	2.2	4.5
117	10.2667	female	neutered	Mixed	mixed	19	50	normal	>50	no	<1h	1-3h	1-2h	More	2.33333	0.5	0.333333	1.41667	1	3.91667	4.16667	1.33333	2.83333	3.25	2.92857	1	2.2	5
118	7.78333	male	neutered	Shetland Sheepdog	purebred	9	39.5	overweight	<29	no	<1h	<1h	>8	One	2.66667	1	2.66667	1.75	1.66667	3.16667	4.83333	3.22222	3	2	2.5	1.18182	1.8	4.33333
119	11.0111	female	neutered	Border Collie	purebred	17.5	49	normal	30-39	no	>1h	1-3h	3-8h	More	1.66667	1	1	1.83333	1.33333	4.5	4.33333	2.66667	4.5	5	3.85714	1.18182	2.6	4.66667
120	10.6583	male	neutered	Vizsla	purebred	22	40	underweight	40-49	no	<1h	1-3h	3-8h	More	1.5	1	1.66667	1.41667	1	4	3	2.66667	4.5	4.75	3	1	2	3.83333
121	3.04167	female	neutered	Mixed	mixed	22.6	55	normal	40-49	no	>1h	1-3h	1-2h	None	1.66667	2	1	1.33333	1.5	3.66667	4.5	2.88889	4.5	4.5	3.35714	1	2.8	4.33333
122	10.2194	female	neutered	Mixed	mixed	15	50	normal	<29	no	>1h	<1h	3-8h	One	1.5	1	1	2.41667	1.33333	3.16667	4.83333	3	4.16667	4.25	2.57143	1	2.6	4.33333
123	10.9722	male	neutered	German Shepherd Dog	purebred	31	62	underweight	<29	no	<1h	>3h	None	One	2.66667	1	1	2.41667	1.33333	4.16667	4.33333	2.44444	3	4	2.78571	1.45455	2	4.33333
124	8.02222	male	intact	Beagle	purebred	22.5	44	normal	<29	no	>1h	<1h	3-8h	None	1.33333	1	2.33333	2.08333	1.33333	4.16667	4	1.55556	3	3.5	3.21429	1.45455	2.4	4.16667
125	10.65	male	neutered	Puli	purebred	12.7	42	normal	>50	no	>1h	>3h	1-2h	None	1.5	1	1.33333	2.08333	1.16667	3.41667	4.83333	1.77778	4	4.5	3.28571	1	1.4	4.83333
126	3.44444	female	neutered	Mixed	mixed	18.5	60	underweight	<29	no	<1h	<1h	>8	None	2.66667	1	0.333333	1.91667	1.5	3.66667	4	2.44444	3.83333	4.5	3.35714	1	2.4	4.5
127	12.3056	female	intact	Mixed	mixed	14	50	overweight	30-39	no	>1h	1-3h	1-2h	One	1.16667	1.5	1.33333	2.16667	2.33333	3.5	3	3	4.16667	3.5	2.85714	1.09091	2.8	3.83333
128	8.99167	male	neutered	Mixed	mixed	8	30	normal	30-39	no	<1h	<1h	1-2h	None	1.5	1	2	2.41667	1.16667	3.66667	3.5	3.33333	4	3.5	3.07143	1.09091	1.8	4.5
129	11.2667	female	neutered	Mixed	mixed	27	62	normal	40-49	no	>1h	1-3h	3-8h	None	NA	NA	NA	1.41667	1	3.66667	5	2.11111	4.33333	4.25	3.76923	1	2.6	5

## Sheet: Longitudinal data
			First test session			Second, third, fourth, or fifth test session
DogID	Time since first test (years)	Time difference category	Individual problem solving T1	Learning T1	Common factor T1	Test session	Individual problem solving T2/3/4/5	Learning T2/3/4/5	Common factor T2/3/4/5	Difference in common factor (T1-T2/3/4/5)
63	0.361111	0.2-0.5 years	-1.86462	-0.113095	-0.988856	Second	0.113658	-0.744869	-0.315606	-0.673251
63	1.48889	0.6-1.5 years	-1.86462	-0.113095	-0.988856	Third	-0.280543	-0.874016	-0.577279	-0.411577
33	0.388889	0.2-0.5 years	0.400068	0.0993546	0.249711	Second	0.478102	-0.0520813	0.21301	0.0367008
64	1.65	1.5-2 years	0.522359	-0.173896	0.174232	Second	0.35477	0.485906	0.420338	-0.246107
65	0.366667	0.2-0.5 years	-2.77662	-1.61946	-2.19804	Second	0.275741	-0.72255	-0.223405	-1.97463
65	1.69444	1.5-2 years	-2.77662	-1.61946	-2.19804	Third	0.462599	0.214722	0.338661	-2.5367
34	0.230556	0.2-0.5 years	0.0144657	0.272455	0.14346	Second	-0.244097	0.375764	0.0658333	0.0776268
35	0.9	0.6-1.5 years	-0.68271	-2.0179	-1.35031	Second	-0.620504	-1.56638	-1.09344	-0.256862
36	0.547222	0.2-0.5 years	-0.642536	-0.0208538	-0.331695	Second	0.00935137	0.444663	0.227007	-0.558702
66	0.311111	0.2-0.5 years	-1.73477	-0.148252	-0.941513	Second	-0.567809	-0.19528	-0.381544	-0.559969
66	0.708333	0.6-1.5 years	-1.73477	-0.148252	-0.941513	Third	-0.145262	-0.558133	-0.351698	-0.589816
66	1.58056	1.5-2 years	-1.73477	-0.148252	-0.941513	Fourth	-0.576877	-0.183339	-0.380108	-0.561405
67	1.58056	1.5-2 years	0.494093	-0.180396	0.156849	Second	0.307169	0.813859	0.560514	-0.403665
67	2.44722	2-2.5 years	0.494093	-0.180396	0.156849	Third	-0.191687	0.318162	0.0632378	0.0936107
68	0.302778	0.2-0.5 years	-0.166873	-1.56338	-0.865126	Second	-0.210694	-1.26844	-0.739568	-0.125559
68	0.616667	0.6-1.5 years	-0.166873	-1.56338	-0.865126	Third	-0.267026	0.248223	-0.0094016	-0.855725
68	1.91944	1.5-2 years	-0.166873	-1.56338	-0.865126	Fourth	-0.822418	-1.93154	-1.37698	0.511851
69	0.413889	0.2-0.5 years	0.408524	0.197506	0.303015	Second	0.355138	0.486098	0.420618	-0.117603
69	1.71667	1.5-2 years	0.408524	0.197506	0.303015	Third	0.281989	-0.273266	0.00436119	0.298654
70	2.00278	2-2.5 years	0.275583	0.440266	0.357925	Second	0.849637	0.589729	0.719683	-0.361758
71	0.316667	0.2-0.5 years	0.788202	1.16458	0.976391	Second	0.438692	1.20062	0.819658	0.156733
71	0.733333	0.6-1.5 years	0.788202	1.16458	0.976391	Third	-0.370241	1.58353	0.606647	0.369744
71	1.50833	1.5-2 years	0.788202	1.16458	0.976391	Fourth	-0.332551	3.22956	1.44851	-0.472114
37	0.372222	0.2-0.5 years	1.05191	0.0939125	0.572909	Second	0.771942	0.0770199	0.424481	0.148428
72	0.275	0.2-0.5 years	0.193911	0.176037	0.184974	Second	0.752145	-0.391598	0.180273	0.00470085
72	1.34722	0.6-1.5 years	0.193911	0.176037	0.184974	Third	0.450308	0.101556	0.275932	-0.0909581
73	0.333333	0.2-0.5 years	-0.154127	-1.24138	-0.697751	Second	-0.327977	-0.497254	-0.412616	-0.285135
73	1.45833	0.6-1.5 years	-0.154127	-1.24138	-0.697751	Third	-0.286706	-0.257785	-0.272245	-0.425506
74	0.344444	0.2-0.5 years	0.711203	-1.62506	-0.456928	Second	0.702244	-2.02477	-0.661262	0.204334
74	1.43333	0.6-1.5 years	0.711203	-1.62506	-0.456928	Third	0.299139	-0.564608	-0.132734	-0.324193
74	2.64722	2.5-3 years	0.711203	-1.62506	-0.456928	Fourth	0.533059	-1.14213	-0.304534	-0.152393
38	0.336111	0.2-0.5 years	-1.7945	-1.00401	-1.39925	Second	-0.640394	-1.27834	-0.959368	-0.439887
75	0.311111	0.2-0.5 years	-0.443144	-0.394427	-0.418786	Second	-0.142592	-0.198962	-0.170777	-0.248009
75	0.869444	0.6-1.5 years	-0.443144	-0.394427	-0.418786	Third	-0.363085	-0.00180628	-0.182446	-0.23634
75	2.41111	2-2.5 years	-0.443144	-0.394427	-0.418786	Fourth	-0.319116	0.594023	0.137454	-0.556239
76	0.336111	0.2-0.5 years	0.207937	-0.458311	-0.125187	Second	0.283338	0.154581	0.218959	-0.344147
76	1.45278	0.6-1.5 years	0.207937	-0.458311	-0.125187	Third	0.562928	1.32367	0.943299	-1.06849
76	2.70833	2.5-3 years	0.207937	-0.458311	-0.125187	Fourth	0.405809	0.635604	0.520707	-0.645894
39	0.338889	0.2-0.5 years	-2.12932	-1.33836	-1.73384	Second	-1.03327	-2.11163	-1.57245	-0.161391
77	0.35	0.2-0.5 years	-0.450554	-0.149242	-0.299898	Second	0.147226	0.111342	0.129284	-0.429182
77	1.62222	1.5-2 years	-0.450554	-0.149242	-0.299898	Third	0.679601	0.0544564	0.367029	-0.666927
77	2.57222	2.5-3 years	-0.450554	-0.149242	-0.299898	Fourth	0.80282	0.18376	0.49329	-0.793188
78	0.338889	0.2-0.5 years	-1.2041	0.481178	-0.361464	Second	-0.0206914	0.52863	0.25397	-0.615433
78	1.55	1.5-2 years	-1.2041	0.481178	-0.361464	Third	-0.636847	0.0412901	-0.297778	-0.0636851
78	2.86667	2.5-3 years	-1.2041	0.481178	-0.361464	Fourth	-0.312969	-0.220636	-0.266802	-0.0946612
79	1.65	1.5-2 years	-2.07656	-0.434036	-1.2553	Second	0.0335582	-0.113147	-0.0397944	-1.2155
80	0.305556	0.2-0.5 years	0.885535	-0.345132	0.270202	Second	0.957221	-0.0474528	0.454884	-0.184683
80	1.43056	0.6-1.5 years	0.885535	-0.345132	0.270202	Third	0.889948	0.0960686	0.493009	-0.222807
27	2.53889	2.5-3 years	0.401441	0.531613	0.466527	Third	0.769703	1.39659	1.08315	-0.616621
81	0.35	0.2-0.5 years	-2.05155	-0.308629	-1.18009	Second	-0.555529	0.109187	-0.223171	-0.95692
81	0.975	0.6-1.5 years	-2.05155	-0.308629	-1.18009	Third	0.386316	0.965087	0.675702	-1.85579
81	1.62222	1.5-2 years	-2.05155	-0.308629	-1.18009	Fourth	0.248976	0.962103	0.60554	-1.78563
81	2.57222	2.5-3 years	-2.05155	-0.308629	-1.18009	Fifth	0.463902	0.912578	0.68824	-1.86833
82	1.60833	1.5-2 years	0.772229	0.0462899	0.409259	Second	0.656581	0.0769958	0.366788	0.0424711
82	2.47778	2-2.5 years	0.772229	0.0462899	0.409259	Third	0.0122158	-0.305633	-0.146708	0.555968
83	1.62222	1.5-2 years	0.714394	-0.507844	0.103275	Second	0.585432	0.0687428	0.327087	-0.223812
83	2.47778	2-2.5 years	0.714394	-0.507844	0.103275	Third	0.252363	0.619015	0.435689	-0.332414
85	0.386111	0.2-0.5 years	-0.501201	-0.01965	-0.260426	Second	-0.0299545	0.569917	0.269981	-0.530407
85	1.70833	1.5-2 years	-0.501201	-0.01965	-0.260426	Third	0.441479	0.100333	0.270906	-0.531332
84	1.53889	1.5-2 years	0.67144	0.477493	0.574466	Second	0.455854	0.699201	0.577527	-0.00306105
84	2.44444	2-2.5 years	0.67144	0.477493	0.574466	Third	0.495537	0.120605	0.308071	0.266395
86	1.60556	1.5-2 years	0.155931	0.350463	0.253197	Second	0.845326	0.575916	0.710621	-0.457424
87	1.58056	1.5-2 years	0.594195	0.187613	0.390904	Second	0.261969	0.146602	0.204286	0.186618
87	2.39722	2-2.5 years	0.594195	0.187613	0.390904	Third	0.414501	-0.0982177	0.158141	0.232762
88	0.380556	0.2-0.5 years	0.74549	0.650082	0.697786	Second	0.752228	2.38475	1.56849	-0.870705
88	0.791667	0.6-1.5 years	0.74549	0.650082	0.697786	Third	0.945971	1.3556	1.15079	-0.453001
88	1.98056	1.5-2 years	0.74549	0.650082	0.697786	Fourth	0.782296	0.93146	0.856878	-0.159092
89	1.56944	1.5-2 years	-0.147229	1.03935	0.44606	Second	0.11869	-0.0287498	0.0449702	0.40109
40	0.369444	0.2-0.5 years	-1.02462	-0.0757869	-0.550206	Second	-1.21608	-1.38412	-1.3001	0.749894
41	0.369444	0.2-0.5 years	0.68061	0.162428	0.421519	Second	0.0598728	-0.273968	-0.107048	0.528566
90	0.366667	0.2-0.5 years	0.529912	-0.472012	0.0289498	Second	0.292509	0.681968	0.487239	-0.458289
90	2.04722	2-2.5 years	0.529912	-0.472012	0.0289498	Third	0.542084	0.0139886	0.278036	-0.249086
91	0.344444	0.2-0.5 years	-0.0602194	-0.483963	-0.272091	Second	0.146077	-0.45915	-0.156537	-0.115554
91	2.325	2-2.5 years	-0.0602194	-0.483963	-0.272091	Third	0.344117	-0.583629	-0.119756	-0.152335
92	2.13889	2-2.5 years	-0.642466	-0.687092	-0.664779	Second	-0.262974	-0.291903	-0.277439	-0.387341
42	0.275	0.2-0.5 years	-1.39435	0.0176114	-0.688371	Second	-0.545787	0.118012	-0.213888	-0.474483
93	2.23333	2-2.5 years	-2.36503	-1.17414	-1.76959	Second	-0.731769	-1.20889	-0.970329	-0.799256
94	2.24167	2-2.5 years	-1.36703	0.764742	-0.301146	Second	-0.429181	0.421847	-0.00366712	-0.297479
43	0.313889	0.2-0.5 years	0.899131	0.744212	0.821672	Second	0.9107	0.786748	0.848724	-0.027052
44	0.519444	0.2-0.5 years	-1.34815	0.375678	-0.486238	Second	-0.523839	1.07592	0.276039	-0.762277
45	0.288889	0.2-0.5 years	0.673631	0.505431	0.589531	Second	0.375471	0.77453	0.575001	0.0145308
95	0.325	0.2-0.5 years	-0.579339	0.0296933	-0.274823	Second	0.130531	0.445067	0.287799	-0.562622
95	1.52778	1.5-2 years	-0.579339	0.0296933	-0.274823	Third	-0.37324	-0.421378	-0.397309	0.122486
95	2.64444	2.5-3 years	-0.579339	0.0296933	-0.274823	Fourth	-0.953458	-0.514787	-0.734123	0.4593
96	0.294444	0.2-0.5 years	-0.312669	-0.413201	-0.362935	Second	-0.182536	-0.0293509	-0.105944	-0.256991
96	0.619444	0.6-1.5 years	-0.312669	-0.413201	-0.362935	Third	0.29808	-0.314209	-0.00806467	-0.35487
96	1.67222	1.5-2 years	-0.312669	-0.413201	-0.362935	Fourth	0.363488	-0.184743	0.0893728	-0.452308
96	2.83611	2.5-3 years	-0.312669	-0.413201	-0.362935	Fifth	-0.812471	-0.455937	-0.634204	0.271269
97	1.62778	1.5-2 years	-0.550058	-0.247931	-0.398995	Second	-0.226801	0.432487	0.102843	-0.501838
97	2.46944	2-2.5 years	-0.550058	-0.247931	-0.398995	Third	-0.0967282	0.492387	0.197829	-0.596824
98	1.65	1.5-2 years	0.412889	0.306459	0.359674	Second	0.00222502	0.47801	0.240118	0.119557
99	1.54444	1.5-2 years	0.706522	0.550297	0.628409	Second	1.03586	0.865527	0.950693	-0.322284
99	2.375	2-2.5 years	0.706522	0.550297	0.628409	Third	0.894178	0.671426	0.782802	-0.154393
46	0.411111	0.2-0.5 years	-0.0172462	-1.67955	-0.8484	Second	0.273179	-1.32456	-0.525688	-0.322712
47	0.305556	0.2-0.5 years	0.2243	-0.390856	-0.083278	Second	0.267804	-0.0650317	0.101386	-0.184664
48	0.319444	0.2-0.5 years	-0.253744	-0.231615	-0.242679	Second	0.37191	-0.246965	0.0624728	-0.305152
100	0.311111	0.2-0.5 years	0.151811	0.590195	0.371003	Second	0.016987	0.444362	0.230675	0.140328
100	1.575	1.5-2 years	0.151811	0.590195	0.371003	Third	0.664389	0.301745	0.483067	-0.112064
100	2.625	2.5-3 years	0.151811	0.590195	0.371003	Fourth	0.502158	0.664146	0.583152	-0.21215
49	0.355556	0.2-0.5 years	-0.109637	0.0208628	-0.0443868	Second	-0.347553	0.534981	0.0937135	-0.1381
101	0.394444	0.2-0.5 years	-1.09431	-1.20972	-1.15201	Second	-0.0518645	-0.368684	-0.210274	-0.941739
101	1.89167	1.5-2 years	-1.09431	-1.20972	-1.15201	Third	-1.61366	-1.36523	-1.48944	0.337429
32	0.363889	0.2-0.5 years	0.907245	0.967437	0.937341	Second	0.838656	0.86508	0.851868	0.0854737
32	0.8	0.6-1.5 years	0.907245	0.967437	0.937341	Third	-0.375703	0.570654	0.0974754	0.839866
32	2.675	2.5-3 years	0.907245	0.967437	0.937341	Fifth	-0.138165	0.0722035	-0.0329805	0.970322
50	0.45	0.2-0.5 years	-0.323093	-0.319634	-0.321363	Second	-0.212832	-0.189656	-0.201244	-0.12012
102	0.341667	0.2-0.5 years	-0.756249	-1.60299	-1.17962	Second	-0.381678	-0.83081	-0.606244	-0.573374
102	0.838889	0.6-1.5 years	-0.756249	-1.60299	-1.17962	Third	-0.672621	-1.3494	-1.01101	-0.168608
102	1.58889	1.5-2 years	-0.756249	-1.60299	-1.17962	Fourth	-0.801731	-0.750969	-0.77635	-0.403268
102	2.55	2.5-3 years	-0.756249	-1.60299	-1.17962	Fifth	-0.69537	-0.181376	-0.438373	-0.741245
103	0.286111	0.2-0.5 years	0.772142	-0.0667397	0.352701	Second	0.776096	0.360225	0.568161	-0.215459
103	1.31389	0.6-1.5 years	0.772142	-0.0667397	0.352701	Third	0.409464	0.402203	0.405834	-0.0531325
104	2.25556	2-2.5 years	-0.0551215	0.757398	0.351138	Second	0.110713	0.745121	0.427917	-0.0767788
105	1.56111	1.5-2 years	0.864673	-0.0954839	0.384595	Second	0.194834	-0.115284	0.039775	0.34482
106	0.252778	0.2-0.5 years	1.10267	0.689651	0.896159	Second	0.624021	0.969023	0.796522	0.0996366
106	0.886111	0.6-1.5 years	1.10267	0.689651	0.896159	Third	0.953859	0.977171	0.965515	-0.0693563
106	2.15	2-2.5 years	1.10267	0.689651	0.896159	Fourth	0.923931	0.824836	0.874384	0.021775
107	0.327778	0.2-0.5 years	0.692826	-0.398278	0.147274	Second	0.73218	-0.162932	0.284624	-0.13735
107	1.38889	0.6-1.5 years	0.692826	-0.398278	0.147274	Third	0.43987	0.0963485	0.268109	-0.120835
107	2.88056	2.5-3 years	0.692826	-0.398278	0.147274	Fourth	-0.24884	-0.700449	-0.474644	0.621918
108	0.297222	0.2-0.5 years	0.472423	0.218945	0.345684	Second	0.417825	0.318264	0.368044	-0.0223605
108	0.597222	0.6-1.5 years	0.472423	0.218945	0.345684	Third	0.766305	1.49937	1.13284	-0.787152
108	1.725	1.5-2 years	0.472423	0.218945	0.345684	Fourth	-0.574406	0.810722	0.118158	0.227526
108	2.93611	2.5-3 years	0.472423	0.218945	0.345684	Fifth	-0.816886	-1.12441	-0.970647	1.31633
51	0.408333	0.2-0.5 years	0.0266241	-1.8592	-0.91629	Second	-0.657309	-1.87202	-1.26467	0.348376
109	1.63056	1.5-2 years	-0.102536	0.268163	0.082814	Second	-0.178695	0.812046	0.316675	-0.233861
110	1.60833	1.5-2 years	0.111472	0.344137	0.227804	Second	0.0767678	0.201143	0.138955	0.088849
110	2.51944	2.5-3 years	0.111472	0.344137	0.227804	Third	0.439838	0.433226	0.436532	-0.208728
111	1.54444	1.5-2 years	0.910945	0.11543	0.513188	Second	0.773946	0.42389	0.598918	-0.0857304
111	2.375	2-2.5 years	0.910945	0.11543	0.513188	Third	0.311158	0.512472	0.411815	0.101373
52	0.291667	0.2-0.5 years	0.408286	0.495988	0.452137	Second	0.541977	0.26595	0.403964	0.0481731
53	0.386111	0.2-0.5 years	-0.537579	-1.41362	-0.975601	Second	-1.41616	-1.46386	-1.44001	0.464413
54	0.386111	0.2-0.5 years	-0.378055	-1.32656	-0.852305	Second	-0.837183	-1.11403	-0.975604	0.123299
55	0.288889	0.2-0.5 years	0.313448	-1.5838	-0.635178	Second	0.52951	-1.19056	-0.330525	-0.304653
112	0.280556	0.2-0.5 years	0.393998	0.441445	0.417722	Second	0.535183	0.385515	0.460349	-0.0426272
112	0.630556	0.6-1.5 years	0.393998	0.441445	0.417722	Third	0.242677	0.594754	0.418716	-0.000993921
112	1.71944	1.5-2 years	0.393998	0.441445	0.417722	Fourth	-0.306911	0.436589	0.0648389	0.352883
112	2.76944	2.5-3 years	0.393998	0.441445	0.417722	Fifth	-0.645966	0.500836	-0.0725651	0.490287
113	0.372222	0.2-0.5 years	-0.427568	-0.0460239	-0.236796	Second	-0.233188	-0.134982	-0.184085	-0.0527114
113	0.827778	0.6-1.5 years	-0.427568	-0.0460239	-0.236796	Third	0.121284	0.059153	0.0902186	-0.327015
113	1.43333	0.6-1.5 years	-0.427568	-0.0460239	-0.236796	Fourth	0.0357182	-0.456418	-0.21035	-0.026446
113	2.57778	2.5-3 years	-0.427568	-0.0460239	-0.236796	Fifth	-0.425361	0.117057	-0.154152	-0.0826441
114	1.65	1.5-2 years	0.669774	0.184422	0.427098	Second	0.546533	0.362964	0.454748	-0.0276503
115	1.26944	0.6-1.5 years	0.184589	-0.0241981	0.0801954	Second	0.287209	-0.291078	-0.00193443	0.0821298
115	2.11111	2-2.5 years	0.184589	-0.0241981	0.0801954	Third	0.102928	0.519834	0.311381	-0.231185
116	0.347222	0.2-0.5 years	0.76612	0.112168	0.439144	Second	0.635685	0.978598	0.807142	-0.367998
116	1.46667	0.6-1.5 years	0.76612	0.112168	0.439144	Third	0.425731	0.496939	0.461335	-0.0221914
116	2.675	2.5-3 years	0.76612	0.112168	0.439144	Fourth	0.0847272	0.373447	0.229087	0.210057
56	0.352778	0.2-0.5 years	0.310304	0.144086	0.227195	Second	0.011747	1.22206	0.616906	-0.389711
56	0.644444	0.6-1.5 years	0.310304	0.144086	0.227195	Third	0.279583	1.7683	1.02394	-0.796748
117	0.386111	0.2-0.5 years	-0.225859	0.659384	0.216762	Second	-0.0898601	1.0754	0.492772	-0.27601
117	1.75	1.5-2 years	-0.225859	0.659384	0.216762	Third	-0.0816895	0.669836	0.294073	-0.0773109
117	2.89722	2.5-3 years	-0.225859	0.659384	0.216762	Fourth	-0.404635	0.11704	-0.143797	0.36056
118	0.338889	0.2-0.5 years	0.119386	0.0399996	0.0796927	Second	0.366888	1.25317	0.810031	-0.730338
118	2.075	2-2.5 years	0.119386	0.0399996	0.0796927	Third	0.294757	1.26047	0.777614	-0.697921
118	2.95278	2.5-3 years	0.119386	0.0399996	0.0796927	Fourth	-0.172989	1.19073	0.50887	-0.429178
1	1.59167	1.5-2 years	-1.00805	-0.609409	-0.808732	Third	-0.272939	-0.286399	-0.279669	-0.529063
119	0.386111	0.2-0.5 years	0.601966	0.284378	0.443172	Second	-0.0889636	0.78826	0.349648	0.0935234
119	1.69167	1.5-2 years	0.601966	0.284378	0.443172	Third	-0.0308876	0.550631	0.259872	0.1833
119	2.94167	2.5-3 years	0.601966	0.284378	0.443172	Fourth	-0.22275	0.28042	0.0288352	0.414336
120	0.308333	0.2-0.5 years	0.598397	-1.05537	-0.228485	Second	0.669171	0.812163	0.740667	-0.969152
120	1.51944	1.5-2 years	0.598397	-1.05537	-0.228485	Third	0.446416	0.452485	0.449451	-0.677935
121	1.53889	1.5-2 years	0.3103	-0.212095	0.0491028	Second	0.605689	0.0399812	0.322835	-0.273732
121	2.45278	2-2.5 years	0.3103	-0.212095	0.0491028	Third	0.379037	0.777849	0.578443	-0.529341
57	0.347222	0.2-0.5 years	0.936585	-1.80681	-0.435113	Second	0.0125538	0.457154	0.234854	-0.669967
58	0.238889	0.2-0.5 years	-1.71454	-1.13095	-1.42275	Second	-0.344492	-1.15297	-0.748732	-0.674015
58	0.597222	0.6-1.5 years	-1.71454	-1.13095	-1.42275	Third	-0.603606	-0.463991	-0.533799	-0.888948
59	0.416667	0.2-0.5 years	-1.57743	-2.04552	-1.81148	Second	-1.15677	-2.13773	-1.64725	-0.16423
122	0.358333	0.2-0.5 years	-0.395936	0.472297	0.0381807	Second	-0.454488	0.141496	-0.156496	0.194677
122	1.88889	1.5-2 years	-0.395936	0.472297	0.0381807	Third	-0.0109041	0.360648	0.174872	-0.136691
123	0.361111	0.2-0.5 years	0.71655	-1.95482	-0.619133	Second	0.851375	-0.967052	-0.0578385	-0.561294
123	1.99722	1.5-2 years	0.71655	-1.95482	-0.619133	Third	-0.339253	-1.94313	-1.14119	0.522061
60	0.366667	0.2-0.5 years	0.705864	0.660519	0.683192	Second	0.785145	1.14159	0.96337	-0.280178
124	0.377778	0.2-0.5 years	-0.0425058	0.279409	0.118451	Second	0.313072	0.6121	0.462586	-0.344134
124	1.34444	0.6-1.5 years	-0.0425058	0.279409	0.118451	Third	0.740938	0.512267	0.626602	-0.508151
125	0.363889	0.2-0.5 years	0.0478248	-0.25697	-0.104573	Second	-0.200212	0.380551	0.0901696	-0.194742
125	1.50278	1.5-2 years	0.0478248	-0.25697	-0.104573	Third	0.321356	1.07807	0.699715	-0.804288
125	2.59444	2.5-3 years	0.0478248	-0.25697	-0.104573	Fourth	-1.92321	-0.297582	-1.1104	1.00582
61	0.308333	0.2-0.5 years	-1.59956	-1.23517	-1.41737	Second	-1.43602	-0.438455	-0.937236	-0.480129
62	0.258333	0.2-0.5 years	-2.62346	-1.42929	-2.02638	Second	-1.7364	-0.954961	-1.34568	-0.680692
126	1.56389	1.5-2 years	0.191711	0.00460261	0.0981569	Second	0.429143	-0.0821651	0.173489	-0.075332
126	2.43333	2-2.5 years	0.191711	0.00460261	0.0981569	Third	0.415147	-0.079306	0.167921	-0.0697638
127	0.275	0.2-0.5 years	-1.64892	-0.714507	-1.18171	Second	-2.99159	0.549157	-1.22121	0.0395013
127	1.41667	0.6-1.5 years	-1.64892	-0.714507	-1.18171	Third	-3.62674	-1.44904	-2.53789	1.35618
128	0.347222	0.2-0.5 years	0.311425	0.802545	0.556985	Second	0.377002	1.07015	0.723578	-0.166593
128	1.61944	1.5-2 years	0.311425	0.802545	0.556985	Third	0.620857	0.557036	0.588947	-0.0319615
128	2.75278	2.5-3 years	0.311425	0.802545	0.556985	Fourth	0.190873	0.746789	0.468831	0.0881541
